# Supplementary material for: Panel Comparative Analysis Tool: An Open-Source Comparative Analysis Tool for Next-Generation Sequencing Panel Target Regions
Source: J Mol Diagn. 2024 Mar 18;26(5):423–9. doi: 10.1016/j.jmoldx.2024.01.015 (PMC12178381; doi:10.1016/j.jmoldx.2024.01.015)
Supplement: Supplemental Table S1 [file mmc1.xlsx]

## Sheet: TSO500_PMS2_TERT
Supplemental Table S1. Exon Coverage of PMS2 and TERT in TSO500S and QPC
panel	gene	chromosome	start	end	strand	width	covered bases	covered bases, excluding masked	exon_id	transcript	exon	covered bases %, excluding masked	covered bases %	href
TSO500	PMS2	chr7	6010556	6013173	-	2618	0	0	366913	NM_000535.7	15	0	0	https://www.ncbi.nlm.nih.gov/nuccore/ NM_000535.7
TSO500	PMS2	chr7	6017219	6017388	-	170	108	106	366929	NM_000535.7	14	0.623529	0.635294	https://www.ncbi.nlm.nih.gov/nuccore/ NM_000535.7
TSO500	PMS2	chr7	6018227	6018327	-	101	101	101	366943	NM_000535.7	13	1	1	https://www.ncbi.nlm.nih.gov/nuccore/ NM_000535.7
TSO500	PMS2	chr7	6022455	6022622	-	168	0	0	366958	NM_000535.7	12	0	0	https://www.ncbi.nlm.nih.gov/nuccore/ NM_000535.7
TSO500	PMS2	chr7	6026390	6027251	-	862	0	0	366973	NM_000535.7	11	0	0	https://www.ncbi.nlm.nih.gov/nuccore/ NM_000535.7
TSO500	PMS2	chr7	6029431	6029586	-	156	156	156	366988	NM_000535.7	10	1	1	https://www.ncbi.nlm.nih.gov/nuccore/ NM_000535.7
TSO500	PMS2	chr7	6031604	6031688	-	85	85	85	367001	NM_000535.7	9	1	1	https://www.ncbi.nlm.nih.gov/nuccore/ NM_000535.7
TSO500	PMS2	chr7	6035165	6035264	-	100	100	100	367016	NM_000535.7	8	1	1	https://www.ncbi.nlm.nih.gov/nuccore/ NM_000535.7
TSO500	PMS2	chr7	6036957	6037054	-	98	98	98	367031	NM_000535.7	7	1	1	https://www.ncbi.nlm.nih.gov/nuccore/ NM_000535.7
TSO500	PMS2	chr7	6038739	6038906	-	168	168	168	367048	NM_000535.7	6	1	1	https://www.ncbi.nlm.nih.gov/nuccore/ NM_000535.7
TSO500	PMS2	chr7	6042084	6042267	-	184	165	165	367060	NM_000535.7	5	0.896739	0.896739	https://www.ncbi.nlm.nih.gov/nuccore/ NM_000535.7
TSO500	PMS2	chr7	6043321	6043423	-	103	0	0	367075	NM_000535.7	4	0	0	https://www.ncbi.nlm.nih.gov/nuccore/ NM_000535.7
TSO500	PMS2	chr7	6043603	6043689	-	87	87	87	367088	NM_000535.7	3	1	1	https://www.ncbi.nlm.nih.gov/nuccore/ NM_000535.7
TSO500	PMS2	chr7	6045523	6045662	-	140	0	0	367108	NM_000535.7	2	0	0	https://www.ncbi.nlm.nih.gov/nuccore/ NM_000535.7
TSO500	PMS2	chr7	6048628	6048680	-	53	25	25	367117	NM_000535.7	1	0.471698	0.471698	https://www.ncbi.nlm.nih.gov/nuccore/ NM_000535.7
TSO500	TERT	chr5	1253282	1253946	-	665	0	0	281250	NM_198253.3	16	0	0	https://www.ncbi.nlm.nih.gov/nuccore/ NM_198253.3
TSO500	TERT	chr5	1254483	1254620	-	138	0	0	281254	NM_198253.3	15	0	0	https://www.ncbi.nlm.nih.gov/nuccore/ NM_198253.3
TSO500	TERT	chr5	1255402	1255526	-	125	0	0	281258	NM_198253.3	14	0	0	https://www.ncbi.nlm.nih.gov/nuccore/ NM_198253.3
TSO500	TERT	chr5	1258713	1258774	-	62	0	0	281262	NM_198253.3	13	0	0	https://www.ncbi.nlm.nih.gov/nuccore/ NM_198253.3
TSO500	TERT	chr5	1260589	1260715	-	127	0	0	281266	NM_198253.3	12	0	0	https://www.ncbi.nlm.nih.gov/nuccore/ NM_198253.3
TSO500	TERT	chr5	1264519	1264707	-	189	0	0	281269	NM_198253.3	11	0	0	https://www.ncbi.nlm.nih.gov/nuccore/ NM_198253.3
TSO500	TERT	chr5	1266579	1266650	-	72	0	0	281271	NM_198253.3	10	0	0	https://www.ncbi.nlm.nih.gov/nuccore/ NM_198253.3
TSO500	TERT	chr5	1268635	1268748	-	114	0	0	281275	NM_198253.3	9	0	0	https://www.ncbi.nlm.nih.gov/nuccore/ NM_198253.3
TSO500	TERT	chr5	1271234	1271319	-	86	0	0	281279	NM_198253.3	8	0	0	https://www.ncbi.nlm.nih.gov/nuccore/ NM_198253.3
TSO500	TERT	chr5	1272300	1272395	-	96	0	0	281281	NM_198253.3	7	0	0	https://www.ncbi.nlm.nih.gov/nuccore/ NM_198253.3
TSO500	TERT	chr5	1278756	1278911	-	156	0	0	281284	NM_198253.3	6	0	0	https://www.ncbi.nlm.nih.gov/nuccore/ NM_198253.3
TSO500	TERT	chr5	1279406	1279585	-	180	0	0	281287	NM_198253.3	5	0	0	https://www.ncbi.nlm.nih.gov/nuccore/ NM_198253.3
TSO500	TERT	chr5	1280273	1280453	-	181	0	0	281291	NM_198253.3	4	0	0	https://www.ncbi.nlm.nih.gov/nuccore/ NM_198253.3
TSO500	TERT	chr5	1282544	1282739	-	196	0	0	281295	NM_198253.3	3	0	0	https://www.ncbi.nlm.nih.gov/nuccore/ NM_198253.3
TSO500	TERT	chr5	1293428	1294781	-	1354	0	0	281299	NM_198253.3	2	0	0	https://www.ncbi.nlm.nih.gov/nuccore/ NM_198253.3
TSO500	TERT	chr5	1294886	1295183	-	298	78	76	281303	NM_198253.3	1	0.255034	0.261745	https://www.ncbi.nlm.nih.gov/nuccore/ NM_198253.3

## Sheet: QPC_PMS2_TERT
Supplemental Table S1. Exon Coverage of PMS2 and TERT in TSO500S and QPC. NM_ transcripts from https://www.ncbi.nlm.nih.gov/nuccore/, last accessed February 8, 2024.
panel	gene	chromosome	start	end	strand	width	covered bases	covered bases, excluding masked	exon_id	transcript	exon	covered bases %, excluding masked	covered bases %
QPC	PMS2	chr7	6010556	6013173	-	2618	149	149	366913	NM_000535.7	15	0.0569137	0.0569137
QPC	PMS2	chr7	6017219	6017388	-	170	170	170	366929	NM_000535.7	14	1	1
QPC	PMS2	chr7	6018227	6018327	-	101	101	101	366943	NM_000535.7	13	1	1
QPC	PMS2	chr7	6022455	6022622	-	168	168	168	366958	NM_000535.7	12	1	1
QPC	PMS2	chr7	6026390	6027251	-	862	862	862	366973	NM_000535.7	11	1	1
QPC	PMS2	chr7	6029431	6029586	-	156	156	156	366988	NM_000535.7	10	1	1
QPC	PMS2	chr7	6031604	6031688	-	85	85	85	367001	NM_000535.7	9	1	1
QPC	PMS2	chr7	6035165	6035264	-	100	100	100	367016	NM_000535.7	8	1	1
QPC	PMS2	chr7	6036957	6037054	-	98	98	98	367031	NM_000535.7	7	1	1
QPC	PMS2	chr7	6038739	6038906	-	168	168	168	367048	NM_000535.7	6	1	1
QPC	PMS2	chr7	6042084	6042267	-	184	184	184	367060	NM_000535.7	5	1	1
QPC	PMS2	chr7	6043321	6043423	-	103	103	103	367075	NM_000535.7	4	1	1
QPC	PMS2	chr7	6043603	6043689	-	87	87	87	367088	NM_000535.7	3	1	1
QPC	PMS2	chr7	6045523	6045662	-	140	140	140	367108	NM_000535.7	2	1	1
QPC	PMS2	chr7	6048628	6048680	-	53	28	28	367117	NM_000535.7	1	0.528302	0.528302
QPC	TERT	chr5	1253282	1253946	-	665	109	109	281250	NM_198253.3	16	0.16391	0.16391
QPC	TERT	chr5	1254483	1254620	-	138	138	138	281254	NM_198253.3	15	1	1
QPC	TERT	chr5	1255402	1255526	-	125	125	125	281258	NM_198253.3	14	1	1
QPC	TERT	chr5	1258713	1258774	-	62	62	62	281262	NM_198253.3	13	1	1
QPC	TERT	chr5	1260589	1260715	-	127	127	127	281266	NM_198253.3	12	1	1
QPC	TERT	chr5	1264519	1264707	-	189	189	189	281269	NM_198253.3	11	1	1
QPC	TERT	chr5	1266579	1266650	-	72	72	72	281271	NM_198253.3	10	1	1
QPC	TERT	chr5	1268635	1268748	-	114	114	114	281275	NM_198253.3	9	1	1
QPC	TERT	chr5	1271234	1271319	-	86	86	86	281279	NM_198253.3	8	1	1
QPC	TERT	chr5	1272300	1272395	-	96	96	96	281281	NM_198253.3	7	1	1
QPC	TERT	chr5	1278756	1278911	-	156	156	156	281284	NM_198253.3	6	1	1
QPC	TERT	chr5	1279406	1279585	-	180	180	180	281287	NM_198253.3	5	1	1
QPC	TERT	chr5	1280273	1280453	-	181	181	181	281291	NM_198253.3	4	1	1
QPC	TERT	chr5	1282544	1282739	-	196	196	196	281295	NM_198253.3	3	1	1
QPC	TERT	chr5	1293428	1294781	-	1354	1354	1354	281299	NM_198253.3	2	1	1
QPC	TERT	chr5	1294886	1295183	-	298	298	298	281303	NM_198253.3	1	1	1
