# Supplementary material for: Panel Comparative Analysis Tool: An Open-Source Comparative Analysis Tool for Next-Generation Sequencing Panel Target Regions
Source: J Mol Diagn. 2024 Mar 18;26(5):423–9. doi: 10.1016/j.jmoldx.2024.01.015 (PMC12178381; doi:10.1016/j.jmoldx.2024.01.015)
Supplement: Supplemental Table S2 [file mmc2.xlsx]

## Sheet: column legend
Supplemental Table S2. Exon Base and Mutation Coverage in TSO500S and QPC
gene	Gene name
coding bases, covered not masked	RefSeq coding bases (total of all exons of all transcripts) that are within target regions and not masked.
coding bases, not covered	RefSeq coding bases (total of all exons of all transcripts) that are outside of target regions
coding bases, covered	RefSeq coding bases (total of all exons of all transcripts) that are within target regions, regardless of masking.
coding bases, masked	RefSeq coding bases (total of all exons of all transcripts) that are masked AND lie within target regions.
coding bases, total known	RefSeq coding bases (total of all exons of all transcripts)
coding bases, covered not masked %	RefSeq coding bases (total of all exons of all transcripts) that are within target regions and not masked, relative to total known
coding bases, covered %	RefSeq coding bases (total of all exons of all transcripts) that are within target regions, regardless of masking, relative to total known
cosmic muts, not covered	COSMIC CMC Tier 1-3 mutations that are within target regions and not masked.
cosmic muts, covered	COSMIC CMC Tier 1-3 mutations that are outside of target regions
cosmic muts, masked	COSMIC CMC Tier 1-3 mutations that are within target regions, regardless of masking.
cosmic muts, covered not masked	COSMIC CMC Tier 1-3 mutations that are masked AND lie within target regions.
cosmic muts, total known	COSMIC CMC Tier 1-3 mutations
cosmic muts, covered not masked %	COSMIC CMC Tier 1-3 mutations that are within target regions and not masked, relative to total known
cosmic muts, covered %	COSMIC CMC Tier 1-3 mutations that are within target regions, regardless of masking, relative to total known
clinvar muts, not covered	ClinVar pathogenic or likely pathogenic mutations that are within target regions and not masked.
clinvar muts, covered	ClinVar pathogenic or likely pathogenic mutations that are outside of target regions
clinvar muts, masked	ClinVar pathogenic or likely pathogenic mutations that are within target regions, regardless of masking.
clinvar muts, covered not masked	ClinVar pathogenic or likely pathogenic mutations that are masked AND lie within target regions.
clinvar muts, total known	ClinVar pathogenic or likely pathogenic mutations
clinvar muts, covered not masked %	ClinVar pathogenic or likely pathogenic mutations that are within target regions and not masked, relative to total known
clinvar muts, covered %	ClinVar pathogenic or likely pathogenic mutations that are within target regions, regardless of masking, relative to total known

## Sheet: TSO500S_QPC_metrics
Supplemental Table S2. Exon Base and Mutation Coverage in TSO500S and QPC
gene	TSO500S coding bases, covered not masked	QPC coding bases, covered not masked	TSO500S coding bases, not covered	QPC coding bases, not covered	TSO500S coding bases, covered	QPC coding bases, covered	TSO500S coding bases, masked	QPC coding bases, masked	TSO500S coding bases, total known	QPC coding bases, total known	TSO500S coding bases, covered not masked %	QPC coding bases, covered not masked %	TSO500S coding bases, covered %	QPC coding bases, covered %	TSO500S cosmic muts, not covered	QPC cosmic muts, not covered	TSO500S cosmic muts, covered	QPC cosmic muts, covered	TSO500S cosmic muts, masked	QPC cosmic muts, masked	TSO500S cosmic muts, covered not masked	QPC cosmic muts, covered not masked	TSO500S cosmic muts, total known	QPC cosmic muts, total known	TSO500S cosmic muts, covered not masked %	QPC cosmic muts, covered not masked %	TSO500S cosmic muts, covered %	QPC cosmic muts, covered %	TSO500S clinvar muts, not covered	QPC clinvar muts, not covered	TSO500S clinvar muts, covered	QPC clinvar muts, covered	TSO500S clinvar muts, masked	QPC clinvar muts, masked	TSO500S clinvar muts, covered not masked	QPC clinvar muts, covered not masked	TSO500S clinvar muts, total known	QPC clinvar muts, total known	TSO500S clinvar muts, covered not masked %	QPC clinvar muts, covered not masked %	TSO500S clinvar muts, covered %	QPC clinvar muts, covered %
ABALON	574	568	1329	1335	574	568			1903	1903	30.1629	29.8476	30.1629	29.8476	0	0	0	0	0	0	0	0	0	0	0	0	0	0	0	0	0	0	0	0	0	0	0	0	0	0	0	0
ABL1	3544	6148	3447	836	3544	6155		7	6991	6991	50.6937	87.9416	50.6937	88.0418	0	0	26	26	0	0	26	26	26	26	1	1	1	1	0	0	44	44	0	0	44	44	44	44	1	1	1	1
ABL2	3722	3710	8904	8916	3722	3710			12626	12626	29.4789	29.3838	29.4789	29.3838	0	0	1	1	0	0	1	1	1	1	1	1	1	1	0	0	0	0	0	0	0	0	0	0	0	0	0	0
ABRAXAS1	1240	1234	2970	2976	1240	1234			4210	4210	29.4537	29.3112	29.4537	29.3112	0	0	0	0	0	0	0	0	0	0	0	0	0	0	0	0	0	0	0	0	0	0	0	0	0	0	0	0
ACVR1	1540	1534	2725	2731	1540	1534			4265	4265	36.1079	35.9672	36.1079	35.9672	0	0	7	7	0	0	7	7	7	7	1	1	1	1	0	0	4	4	0	0	4	4	4	4	1	1	1	1
ACVR1B	1651	1645	3123	3129	1651	1645			4774	4774	34.5832	34.4575	34.5832	34.4575	0	0	62	62	0	0	62	62	62	62	1	1	1	1	1	1	2	2	0	0	2	2	3	3	0.666667	0.666667	0.666667	0.666667
ADGRA2	4027	4016	2917	2923	4027	4021		5	6944	6944	57.9925	57.8341	57.9925	57.9061	0	0	0	0	0	0	0	0	0	0	0	0	0	0	0	0	0	0	0	0	0	0	0	0	0	0	0	0
AKT1	1453	1447	1944	1950	1453	1447			3397	3397	42.773	42.5964	42.773	42.5964	0	0	5	5	0	0	5	5	5	5	1	1	1	1	0	0	3	3	0	0	3	3	3	3	1	1	1	1
AKT2	1456	1735	3794	3515	1456	1735			5250	5250	27.7333	33.0476	27.7333	33.0476	0	0	2	2	0	0	2	2	2	2	1	1	1	1	0	0	1	1	0	0	1	1	1	1	1	1	1	1
AKT3	1504	6923	6067	621	1504	6950		27	7571	7571	19.8653	91.441	19.8653	91.7976	0	0	1	1	0	0	1	1	1	1	1	1	1	1	0	0	10	10	0	0	10	10	10	10	1	1	1	1
ALK	4878	5162	1657	1373	4878	5162			6535	6535	74.6442	78.9901	74.6442	78.9901	0	0	32	32	0	0	32	32	32	32	1	1	1	1	0	0	18	18	0	0	18	18	18	18	1	1	1	1
ALOX12B	2116	2110	399	405	2116	2110			2515	2515	84.1352	83.8966	84.1352	83.8966	0	0	0	0	0	0	0	0	0	0	0	0	0	0	5	6	122	121	0	0	122	121	127	127	0.96063	0.952756	0.96063	0.952756
AMER1	3486	3536	4921	4871	3486	3536			8407	8407	41.4654	42.0602	41.4654	42.0602	0	0	188	188	0	0	188	188	188	188	1	1	1	1	2	2	31	31	0	0	31	31	33	33	0.939394	0.939394	0.939394	0.939394
ANKRD11	8002	7984	2193	2199	8002	7996		12	10195	10195	78.4895	78.3129	78.4895	78.4306	0	0	0	0	0	0	0	0	0	0	0	0	0	0	3	4	442	441	0	0	442	438	445	445	0.993258	0.98427	0.993258	0.991011
ANKRD26	5143	5312	1632	1456	5143	5319		7	6775	6775	75.9114	78.4059	75.9114	78.5092	0	0	1	1	0	0	1	1	1	1	1	1	1	1	14	0	5	19	0	0	5	19	19	19	0.263158	1	0.263158	1
APC	8712	8868	2725	2569	8712	8868			11437	11437	76.1738	77.5378	76.1738	77.5378	0	0	2069	2069	0	0	2069	2069	2069	2069	1	1	1	1	45	72	2124	2097	0	0	2124	2097	2169	2169	0.979253	0.966805	0.979253	0.966805
AR	2925	2869	9604	9576	2925	2953		84	12529	12529	23.3458	22.8989	23.3458	23.5693	0	0	25	25	0	0	25	19	25	25	1	0.76	1	1	3	4	220	219	0	0	220	209	223	223	0.986547	0.93722	0.986547	0.982063
ARAF	1849	1840	1163	1172	1849	1840			3012	3012	61.3878	61.089	61.3878	61.089	0	0	7	7	0	0	7	7	7	7	1	1	1	1	0	0	3	3	0	0	3	3	3	3	1	1	1	1
ARFRP1	630	618	2002	2014	630	618			2632	2632	23.9362	23.4802	23.9362	23.4802	0	0	0	0	0	0	0	0	0	0	0	0	0	0	0	0	0	0	0	0	0	0	0	0	0	0	0	0
ARID1A	6868	6816	1727	1733	6868	6862		46	8595	8595	79.9069	79.3019	79.9069	79.8371	0	0	1462	1462	0	0	1462	1445	1462	1462	1	0.988372	1	1	0	2	101	99	0	0	101	98	101	101	1	0.970297	1	0.980198
ARID1B	7000	6796	4103	4190	7000	6913		117	11103	11103	63.046	61.2087	63.046	62.2625	0	0	273	273	0	0	273	267	273	273	1	0.978022	1	1	0	3	432	429	0	0	432	420	432	432	1	0.972222	1	0.993056
ARID2	5523	5516	3272	3277	5523	5518		2	8795	8795	62.797	62.7175	62.797	62.7402	0	0	491	491	0	0	491	489	491	491	1	0.995927	1	1	1	2	74	73	0	0	74	72	75	75	0.986667	0.96	0.986667	0.973333
ARID5B	3586	3577	4033	4042	3586	3577			7619	7619	47.0665	46.9484	47.0665	46.9484	0	0	1	1	0	0	1	1	1	1	1	1	1	1	0	0	0	0	0	0	0	0	0	0	0	0	0	0
ASXL1	4647	4633	3061	3070	4647	4638		5	7708	7708	60.288	60.1064	60.288	60.1713	0	0	546	546	0	0	546	531	546	546	1	0.972527	1	1	0	1	102	101	0	0	102	98	102	102	1	0.960784	1	0.990196
ASXL2	4315	4302	8911	8917	4315	4309		7	13226	13226	32.6251	32.5268	32.6251	32.5798	0	0	135	135	0	0	135	135	135	135	1	1	1	1	0	0	17	17	0	0	17	17	17	17	1	1	1	1
ATM	9186	9173	4222	4231	9186	9177		4	13408	13408	68.5113	68.4144	68.5113	68.4442	0	0	677	677	0	0	677	677	677	677	1	1	1	1	71	97	2432	2406	0	0	2432	2405	2503	2503	0.971634	0.960847	0.971634	0.961247
ATR	7945	7934	213	219	7945	7939		5	8158	8158	97.3891	97.2542	97.3891	97.3155	0	0	177	177	0	0	177	175	177	177	1	0.988701	1	1	1	2	66	65	0	0	66	63	67	67	0.985075	0.940299	0.985075	0.970149
ATRX	7489	7456	3676	3682	7489	7483		27	11165	11165	67.0757	66.7801	67.0757	67.0219	0	0	507	507	0	0	507	505	507	507	1	0.996055	1	1	3	7	93	89	0	0	93	89	96	96	0.96875	0.927083	0.96875	0.927083
AURKA	1222	1214	1244	1250	1222	1216		2	2466	2466	49.5539	49.2295	49.5539	49.3106	0	0	0	0	0	0	0	0	0	0	0	0	0	0	0	0	1	1	0	0	1	1	1	1	1	1	1	1
AURKB	1109	1091	359	377	1109	1091			1468	1468	75.545	74.3188	75.545	74.3188	0	0	0	0	0	0	0	0	0	0	0	0	0	0	0	0	1	1	0	0	1	1	1	1	1	1	1	1
AXIN1	2675	2593	1032	1114	2675	2593			3707	3707	72.1608	69.9487	72.1608	69.9487	0	0	174	174	0	0	174	174	174	174	1	1	1	1	0	0	4	4	0	0	4	4	4	4	1	1	1	1
AXIN2	2542	2531	1718	1724	2542	2536		5	4260	4260	59.6714	59.4131	59.6714	59.5305	0	0	94	94	0	0	94	94	94	94	1	1	1	1	0	0	133	133	0	0	133	133	133	133	1	1	1	1
AXL	2695	4766	2180	0	2695	4875		109	4875	4875	55.2821	97.7641	55.2821	100	0	0	0	0	0	0	0	0	0	0	0	0	0	0	0	0	1	1	0	0	1	1	1	1	1	1	1	1
B2M	370	488	573	455	370	488			943	943	39.2365	51.7497	39.2365	51.7497	0	0	135	135	0	0	135	135	135	135	1	1	1	1	0	0	6	6	0	0	6	6	6	6	1	1	1	1
BAP1	2200	2194	1400	1406	2200	2194			3600	3600	61.1111	60.9444	61.1111	60.9444	0	0	483	483	0	0	483	483	483	483	1	1	1	1	5	8	265	262	0	0	265	262	270	270	0.981481	0.97037	0.981481	0.97037
BARD1	2344	2338	3134	3140	2344	2338			5478	5478	42.7893	42.6798	42.7893	42.6798	0	0	43	43	0	0	43	43	43	43	1	1	1	1	16	19	461	458	0	0	461	458	477	477	0.966457	0.960168	0.966457	0.960168
BBC3	812	786	1187	1209	812	790		4	1999	1999	40.6203	39.3197	40.6203	39.5198	0	0	0	0	0	0	0	0	0	0	0	0	0	0	0	0	0	0	0	0	0	0	0	0	0	0	0	0
BCL10	712	703	2121	2127	712	706		3	2833	2833	25.1324	24.8147	25.1324	24.9206	0	0	50	50	0	0	50	49	50	50	1	0.98	1	1	0	0	17	17	0	0	17	15	17	17	1	0.882353	1	1
BCL2	768	852	6241	6157	768	852			7009	7009	10.9573	12.1558	10.9573	12.1558	0	0	0	0	0	0	0	0	0	0	0	0	0	0	0	0	0	0	0	0	0	0	0	0	0	0	0	0
BCL2L1	712	706	2338	2344	712	706			3050	3050	23.3443	23.1475	23.3443	23.1475	0	0	0	0	0	0	0	0	0	0	0	0	0	0	0	0	0	0	0	0	0	0	0	0	0	0	0	0
BCL2L11	1047	1108	5165	5104	1047	1108			6212	6212	16.8545	17.8364	16.8545	17.8364	0	0	0	0	0	0	0	0	0	0	0	0	0	0	0	0	0	0	0	0	0	0	0	0	0	0	0	0
BCL2L2	592	586	2987	2993	592	586			3579	3579	16.5409	16.3733	16.5409	16.3733	0	0	0	0	0	0	0	0	0	0	0	0	0	0	0	0	0	0	0	0	0	0	0	0	0	0	0	0
BCL2L2-PABPN1	650	551	2610	2709	650	551			3260	3260	19.9387	16.9018	19.9387	16.9018	0	0	0	0	0	0	0	0	0	0	0	0	0	0	11	11	0	0	0	0	0	0	11	11	0	0	0	0
BCL6	2131	2125	1591	1597	2131	2125			3722	3722	57.2542	57.093	57.2542	57.093	0	0	6	6	0	0	6	6	6	6	1	1	1	1	0	0	0	0	0	0	0	0	0	0	0	0	0	0
BCOR	5278	5268	1960	1966	5278	5272		4	7238	7238	72.9207	72.7825	72.9207	72.8378	0	0	405	405	0	0	405	405	405	405	1	1	1	1	1	2	70	69	0	0	70	69	71	71	0.985915	0.971831	0.985915	0.971831
BCORL1	5368	5138	2660	2888	5368	5140		2	8028	8028	66.866	64.001	66.866	64.0259	0	0	170	170	0	0	170	170	170	170	1	1	1	1	0	1	5	4	0	0	5	4	5	5	1	0.8	1	0.8
BCR	3826	3808	2957	2963	3826	3820		12	6783	6783	56.4057	56.1404	56.4057	56.3173	0	0	0	0	0	0	0	0	0	0	0	0	0	0	0	0	0	0	0	0	0	0	0	0	0	0	0	0
BIRC3	1825	2137	5052	4712	1825	2165		28	6877	6877	26.5377	31.0746	26.5377	31.4818	0	0	95	95	0	0	95	95	95	95	1	1	1	1	0	0	0	0	0	0	0	0	0	0	0	0	0	0
BIVM-ERCC5	3478	3468	1659	1662	3478	3475		7	5137	5137	67.7049	67.5102	67.7049	67.6465	0	0	2	2	0	0	2	2	2	2	1	1	1	1	0	0	38	38	0	0	38	37	38	38	1	0.973684	1	1
BLM	4268	4253	1248	1256	4268	4260		7	5516	5516	77.3749	77.103	77.3749	77.2299	0	0	71	71	0	0	71	71	71	71	1	1	1	1	8	9	383	382	0	0	383	379	391	391	0.97954	0.969309	0.97954	0.976982
BMPR1A	1609	1595	4808	4814	1609	1603		8	6417	6417	25.074	24.8559	25.074	24.9805	0	0	42	42	0	0	42	40	42	42	1	0.952381	1	1	3	5	229	227	0	0	229	221	232	232	0.987069	0.952586	0.987069	0.978448
BORCS8-MEF2B	1117	1111	686	692	1117	1111			1803	1803	61.9523	61.6195	61.9523	61.6195	0	0	0	0	0	0	0	0	0	0	0	0	0	0	0	0	0	0	0	0	0	0	0	0	0	0	0	0
BRAF	2485	2307	14075	14253	2485	2307			16560	16560	15.006	13.9312	15.006	13.9312	0	0	69	69	0	0	69	69	69	69	1	1	1	1	0	1	105	104	0	0	105	104	105	105	1	0.990476	1	0.990476
BRCA1	5668	5804	1575	1439	5668	5804			7243	7243	78.2549	80.1325	78.2549	80.1325	0	0	246	246	0	0	246	246	246	246	1	1	1	1	103	157	3399	3345	0	0	3399	3345	3502	3502	0.970588	0.955168	0.970588	0.955168
BRCA2	10267	10256	1687	1693	10267	10261		5	11954	11954	85.8876	85.7955	85.8876	85.8374	0	0	414	414	0	0	414	414	414	414	1	1	1	1	52	93	4589	4548	0	0	4589	4542	4641	4641	0.988796	0.978668	0.988796	0.979961
BRD4	4347	4306	6108	6122	4347	4333		27	10455	10455	41.5782	41.186	41.5782	41.4443	0	0	0	0	0	0	0	0	0	0	0	0	0	0	0	0	12	12	0	0	12	12	12	12	1	1	1	1
BRIP1	3760	3754	4422	4428	3760	3754			8182	8182	45.9545	45.8812	45.9545	45.8812	0	0	83	83	0	0	83	83	83	83	1	1	1	1	14	22	730	722	0	0	730	722	744	744	0.981183	0.97043	0.981183	0.97043
BTG1	526	520	4103	4109	526	520			4629	4629	11.3631	11.2335	11.3631	11.2335	0	0	29	29	0	0	29	29	29	29	1	1	1	1	0	0	0	0	0	0	0	0	0	0	0	0	0	0
BTK	1990	2381	1069	678	1990	2381			3059	3059	65.0539	77.8359	65.0539	77.8359	0	0	58	58	0	0	58	58	58	58	1	1	1	1	9	17	228	220	0	0	228	220	237	237	0.962025	0.92827	0.962025	0.92827
C11orf65	124	118	3435	3441	124	118			3559	3559	3.48412	3.31554	3.48412	3.31554	0	0	0	0	0	0	0	0	0	0	0	0	0	0	23	33	960	950	0	0	960	950	983	983	0.976602	0.966429	0.976602	0.966429
C12orf43	138	132	4694	4700	138	132			4832	4832	2.85596	2.73179	2.85596	2.73179	0	0	0	0	0	0	0	0	0	0	0	0	0	0	0	0	7	7	0	0	7	7	7	7	1	1	1	1
C1orf147	171	162	1925	1934	171	162			2096	2096	8.1584	7.72901	8.1584	7.72901	0	0	0	0	0	0	0	0	0	0	0	0	0	0	0	0	0	0	0	0	0	0	0	0	0	0	0	0
CALR	1264	1258	637	643	1264	1258			1901	1901	66.4913	66.1757	66.4913	66.1757	0	0	0	0	0	0	0	0	0	0	0	0	0	0	0	0	2	2	0	0	2	2	2	2	1	1	1	1
CARD11	3475	3464	873	879	3475	3469		5	4348	4348	79.9218	79.6688	79.9218	79.7838	0	0	9	9	0	0	9	9	9	9	1	1	1	1	0	0	30	30	0	0	30	30	30	30	1	1	1	1
CASC11		83		1437		83				1520		5.46053		5.46053		0		0		0		0		0		0		0		0		0		0		0		0		0		0
CASP8	1729	1717	5434	5444	1729	1719		2	7163	7163	24.1379	23.9704	24.1379	23.9983	0	0	114	114	0	0	114	113	114	114	1	0.991228	1	1	0	0	14	14	0	0	14	13	14	14	1	0.928571	1	1
CBFB	605	599	2529	2535	605	599			3134	3134	19.3044	19.113	19.3044	19.113	0	0	53	53	0	0	53	53	53	53	1	1	1	1	1	1	1	1	0	0	1	1	2	2	0.5	0.5	0.5	0.5
CBL	2731	2715	8437	8443	2731	2725		10	11168	11168	24.4538	24.3105	24.4538	24.4001	0	0	110	110	0	0	110	110	110	110	1	1	1	1	0	2	23	21	0	0	23	21	23	23	1	0.913043	1	0.913043
CCN6	1193	1120	256	326	1193	1123		3	1449	1449	82.3326	77.2947	82.3326	77.5017	0	0	0	0	0	0	0	0	0	0	0	0	0	0	1	1	36	36	0	0	36	35	37	37	0.972973	0.945946	0.972973	0.972973
CCND1	898	1894	3340	2318	898	1920		26	4238	4238	21.1892	44.6909	21.1892	45.3044	0	0	10	10	0	0	10	10	10	10	1	1	1	1	0	0	0	0	0	0	0	0	0	0	0	0	0	0
CCND2	880	874	5613	5619	880	874			6493	6493	13.5531	13.4606	13.5531	13.4606	0	0	6	6	0	0	6	6	6	6	1	1	1	1	0	0	8	8	0	0	8	8	8	8	1	1	1	1
CCND2-AS1	126	126	1533	1533	126	126			1659	1659	7.59494	7.59494	7.59494	7.59494	0	0	0	0	0	0	0	0	0	0	0	0	0	0	0	0	0	0	0	0	0	0	0	0	0	0	0	0
CCND3	947	1383	2174	1738	947	1383			3121	3121	30.3428	44.3127	30.3428	44.3127	0	0	11	11	0	0	11	11	11	11	1	1	1	1	0	0	0	0	0	0	0	0	0	0	0	0	0	0
CCNE1	1243	1380	711	574	1243	1380			1954	1954	63.6131	70.6244	63.6131	70.6244	0	0	2	2	0	0	2	2	2	2	1	1	1	1	0	0	0	0	0	0	0	0	0	0	0	0	0	0
CCNH	94	88	6063	6069	94	88			6157	6157	1.52672	1.42927	1.52672	1.42927	0	0	0	0	0	0	0	0	0	0	0	0	0	0	4	8	137	133	0	0	137	131	141	141	0.971631	0.929078	0.971631	0.943262
CD274	888	879	2863	2872	888	879			3751	3751	23.6737	23.4338	23.6737	23.4338	0	0	13	13	0	0	13	13	13	13	1	1	1	1	0	0	0	0	0	0	0	0	0	0	0	0	0	0
CD276	1664	1609	1761	1816	1664	1609			3425	3425	48.5839	46.9781	48.5839	46.9781	0	0	0	0	0	0	0	0	0	0	0	0	0	0	0	0	0	0	0	0	0	0	0	0	0	0	0	0
CD74	1075	1651	578	0	1075	1653		2	1653	1653	65.0333	99.879	65.0333	100	0	0	1	1	0	0	1	1	1	1	1	1	1	1	0	0	0	0	0	0	0	0	0	0	0	0	0	0
CD79A	691	685	408	414	691	685			1099	1099	62.8753	62.3294	62.8753	62.3294	0	0	0	0	0	0	0	0	0	0	0	0	0	0	0	1	6	5	0	0	6	5	6	6	1	0.833333	1	0.833333
CD79B	703	696	546	553	703	696			1249	1249	56.285	55.7246	56.285	55.7246	0	0	7	7	0	0	7	7	7	7	1	1	1	1	0	0	3	3	0	0	3	3	3	3	1	1	1	1
CDC73	1606	1600	4263	4269	1606	1600			5869	5869	27.3641	27.2619	27.3641	27.2619	0	0	78	78	0	0	78	78	78	78	1	1	1	1	1	2	108	107	0	0	108	107	109	109	0.990826	0.981651	0.990826	0.981651
CDH1	2664	2650	2214	2223	2664	2655		5	4878	4878	54.6125	54.3255	54.6125	54.428	0	0	552	552	0	0	552	551	552	552	1	0.998188	1	1	14	25	520	509	0	0	520	508	534	534	0.973783	0.951311	0.973783	0.953184
CDK12	4505	4471	3782	3810	4505	4477		6	8287	8287	54.3623	53.952	54.3623	54.0244	0	0	235	235	0	0	235	234	235	235	1	0.995745	1	1	0	0	1	1	0	0	1	1	1	1	1	1	1	1
CDK4	922	1056	943	805	922	1060		4	1865	1865	49.437	56.622	49.437	56.8365	0	0	5	5	0	0	5	5	5	5	1	1	1	1	0	0	3	3	0	0	3	3	3	3	1	1	1	1
CDK6	991	1126	10759	10622	991	1128		2	11750	11750	8.43404	9.58298	8.43404	9.6	0	0	0	0	0	0	0	0	0	0	0	0	0	0	0	0	0	0	0	0	0	0	0	0	0	0	0	0
CDK8	1405	1394	1660	1666	1405	1399		5	3065	3065	45.8401	45.4812	45.8401	45.6444	0	0	1	1	0	0	1	1	1	1	1	1	1	1	0	0	11	11	0	0	11	11	11	11	1	1	1	1
CDKN1A	617	725	2771	2663	617	725			3388	3388	18.2113	21.3991	18.2113	21.3991	0	0	103	103	0	0	103	103	103	103	1	1	1	1	0	0	1	1	0	0	1	1	1	1	1	1	1	1
CDKN1B	607	725	1804	1686	607	725			2411	2411	25.1763	30.0705	25.1763	30.0705	0	0	157	157	0	0	157	157	157	157	1	1	1	1	2	3	56	55	0	0	56	55	58	58	0.965517	0.948276	0.965517	0.948276
CDKN2A	993	1169	1214	1038	993	1169			2207	2207	44.9932	52.9678	44.9932	52.9678	1	1	441	441	0	0	441	441	442	442	0.997738	0.997738	0.997738	0.997738	4	4	116	116	0	0	116	116	120	120	0.966667	0.966667	0.966667	0.966667
CDKN2B	513	625	3471	3356	513	628		3	3984	3984	12.8765	15.6878	12.8765	15.7631	0	0	0	0	0	0	0	0	0	0	0	0	0	0	0	0	0	0	0	0	0	0	0	0	0	0	0	0
CDKN2C	517	635	1672	1554	517	635			2189	2189	23.6181	29.0087	23.6181	29.0087	0	0	37	37	0	0	37	37	37	37	1	1	1	1	0	0	1	1	0	0	1	1	1	1	1	1	1	1
CEBPA	1087	1132	1514	1451	1087	1150		18	2601	2601	41.7916	43.5217	41.7916	44.2138	0	5	405	400	0	0	405	386	405	405	1	0.953086	1	0.987654	0	1	57	56	0	0	57	54	57	57	1	0.947368	1	0.982456
CENPA	433	551	956	838	433	551			1389	1389	31.1735	39.6688	31.1735	39.6688	0	0	0	0	0	0	0	0	0	0	0	0	0	0	0	0	0	0	0	0	0	0	0	0	0	0	0	0
CERKL		23		3265		23				3288		0.699513		0.699513		0		0		0		0		0		0		0		118		2		0		2		120		0.0166667		0.0166667
CHD2	5506	5485	4002	4015	5506	5493		8	9508	9508	57.9091	57.6883	57.9091	57.7724	0	0	99	99	0	0	99	97	99	99	1	0.979798	1	1	3	8	260	255	0	0	260	250	263	263	0.988593	0.95057	0.988593	0.969582
CHD4	5757	5730	743	753	5757	5747		17	6500	6500	88.5692	88.1538	88.5692	88.4154	0	0	15	15	0	0	15	13	15	15	1	0.866667	1	1	0	0	46	46	0	0	46	46	46	46	1	1	1	1
CHEK1	1441	1486	3468	3421	1441	1488		2	4909	4909	29.3542	30.2709	29.3542	30.3117	0	0	1	1	0	0	1	1	1	1	1	1	1	1	0	0	1	1	0	0	1	1	1	1	1	1	1	1
CHEK2	1771	1845	368	260	1771	1879		34	2139	2139	82.7957	86.2553	82.7957	87.8448	0	0	100	100	0	0	100	96	100	100	1	0.96	1	1	37	50	739	726	0	0	739	721	776	776	0.95232	0.929124	0.95232	0.935567
CIC	4837	4828	3830	3836	4837	4831		3	8667	8667	55.8094	55.7055	55.8094	55.7402	0	0	224	224	0	0	224	223	224	224	1	0.995536	1	1	5	5	38	38	0	0	38	38	43	43	0.883721	0.883721	0.883721	0.883721
COP1	2206	2192	620	626	2206	2200		8	2826	2826	78.0609	77.5655	78.0609	77.8485	0	0	0	0	0	0	0	0	0	0	0	0	0	0	0	0	0	0	0	0	0	0	0	0	0	0	0	0
CREBBP	7339	7329	3451	3457	7339	7333		4	10790	10790	68.0167	67.924	68.0167	67.9611	0	0	536	536	0	0	536	536	536	536	1	1	1	1	6	10	388	384	0	0	388	382	394	394	0.984772	0.969543	0.984772	0.974619
CRKL	922	916	4420	4426	922	916			5342	5342	17.2595	17.1471	17.2595	17.1471	0	0	0	0	0	0	0	0	0	0	0	0	0	0	0	0	0	0	0	0	0	0	0	0	0	0	0	0
CRLF2	797	774	355	378	797	774			1152	1152	69.184	67.1875	69.184	67.1875	0	0	2	2	0	0	2	2	2	2	1	1	1	1	0	0	1	1	0	0	1	1	1	1	1	1	1	1
CSDE1		157		4087		157				4244		3.69934		3.69934		0		0		0		0		0		0		0		7		0		0		0		7		0		0
CSF1R	2929	2923	1240	1246	2929	2923			4169	4169	70.2567	70.1127	70.2567	70.1127	0	0	10	10	0	0	10	10	10	10	1	1	1	1	1	1	59	59	0	0	59	59	60	60	0.983333	0.983333	0.983333	0.983333
CSF3R	2717	2705	773	785	2717	2705			3490	3490	77.851	77.5072	77.851	77.5072	0	0	2	2	0	0	2	2	2	2	1	1	1	1	0	0	38	38	0	0	38	38	38	38	1	1	1	1
CSNK1A1	1113	1160	4515	4468	1113	1160			5628	5628	19.7761	20.6112	19.7761	20.6112	0	0	0	0	0	0	0	0	0	0	0	0	0	0	0	0	0	0	0	0	0	0	0	0	0	0	0	0
CTCF	2194	2188	1696	1702	2194	2188			3890	3890	56.401	56.2468	56.401	56.2468	0	0	188	188	0	0	188	188	188	188	1	1	1	1	0	1	63	62	0	0	63	62	63	63	1	0.984127	1	0.984127
CTLA4	682	676	1315	1321	682	676			1997	1997	34.1512	33.8508	34.1512	33.8508	0	0	7	7	0	0	7	7	7	7	1	1	1	1	0	1	34	33	0	0	34	33	34	34	1	0.970588	1	0.970588
CTNNA1	2728	2725	2688	2691	2728	2725			5416	5416	50.3693	50.3139	50.3693	50.3139	0	0	57	57	0	0	57	57	57	57	1	1	1	1	0	0	16	16	0	0	16	16	16	16	1	1	1	1
CTNNB1	2356	2348	1437	1443	2356	2350		2	3793	3793	62.1144	61.9035	62.1144	61.9562	0	0	58	58	0	0	58	58	58	58	1	1	1	1	0	5	196	191	0	0	196	191	196	196	1	0.97449	1	0.97449
CUL3	2406	2395	4617	4626	2406	2397		2	7023	7023	34.2589	34.1022	34.2589	34.1307	0	0	73	73	0	0	73	73	73	73	1	1	1	1	3	7	56	52	0	0	56	52	59	59	0.949153	0.881356	0.949153	0.881356
CUX1	5392	5429	10068	10024	5392	5436		7	15460	15460	34.8771	35.1164	34.8771	35.1617	0	0	134	134	0	0	134	134	134	134	1	1	1	1	0	0	26	26	0	0	26	26	26	26	1	1	1	1
CXCR4	1101	1092	1444	1453	1101	1092			2545	2545	43.2613	42.9077	43.2613	42.9077	0	0	0	0	0	0	0	0	0	0	0	0	0	0	0	0	15	15	0	0	15	15	15	15	1	1	1	1
CYLD	2881	2866	6132	6147	2881	2866			9013	9013	31.9649	31.7985	31.9649	31.7985	0	1	101	100	0	0	101	100	101	101	1	0.990099	1	0.990099	0	3	40	37	0	0	40	37	40	40	1	0.925	1	0.925
DAXX	2291	2275	267	276	2291	2282		7	2558	2558	89.5622	88.9367	89.5622	89.2103	0	0	89	89	0	0	89	88	89	89	1	0.988764	1	1	0	0	4	4	0	0	4	4	4	4	1	1	1	1
DCUN1D1	790	784	7157	7163	790	784			7947	7947	9.94086	9.86536	9.94086	9.86536	0	0	0	0	0	0	0	0	0	0	0	0	0	0	0	0	0	0	0	0	0	0	0	0	0	0	0	0
DDR2	2600	2571	8270	8298	2600	2572		1	10870	10870	23.919	23.6523	23.919	23.6615	0	0	3	3	0	0	3	3	3	3	1	1	1	1	0	0	16	16	0	0	16	16	16	16	1	1	1	1
DDX41	1889	1946	487	430	1889	1946			2376	2376	79.5034	81.9024	79.5034	81.9024	0	0	0	0	0	0	0	0	0	0	0	0	0	0	0	0	51	51	0	0	51	51	51	51	1	1	1	1
DHFR	247	226	3672	3678	247	241		15	3919	3919	6.30263	5.76678	6.30263	6.14953	0	0	0	0	0	0	0	0	0	0	0	0	0	0	0	0	22	22	0	0	22	19	22	22	1	0.863636	1	1
DHX15	2398	2428	600	570	2398	2428			2998	2998	79.9867	80.9873	79.9867	80.9873	0	0	0	0	0	0	0	0	0	0	0	0	0	0	0	0	0	0	0	0	0	0	0	0	0	0	0	0
DHX8	64	723	7662	7001	64	725		2	7726	7726	0.828372	9.35801	0.828372	9.3839	0	0	0	0	0	0	0	0	0	0	0	0	0	0	0	0	1	1	0	0	1	1	1	1	1	1	1	1
DICER1	5814	5840	13145	13119	5814	5840			18959	18959	30.6662	30.8033	30.6662	30.8033	0	0	130	130	0	0	130	130	130	130	1	1	1	1	13	19	599	593	0	0	599	593	612	612	0.978758	0.968954	0.978758	0.968954
DINOL	107	101	844	850	107	101			951	951	11.2513	10.6204	11.2513	10.6204	0	0	0	0	0	0	0	0	0	0	0	0	0	0	0	0	0	0	0	0	0	0	0	0	0	0	0	0
DIS3	2955	2946	7684	7690	2955	2949		3	10639	10639	27.7752	27.6906	27.7752	27.7188	0	0	0	0	0	0	0	0	0	0	0	0	0	0	0	0	1	1	0	0	1	1	1	1	1	1	1	1
DNAJB1	1033	1374	1703	1362	1033	1374			2736	2736	37.7558	50.2193	37.7558	50.2193	0	0	0	0	0	0	0	0	0	0	0	0	0	0	0	0	0	0	0	0	0	0	0	0	0	0	0	0
DNMT1	4967	4912	316	371	4967	4912			5283	5283	94.0186	92.9775	94.0186	92.9775	0	0	0	0	0	0	0	0	0	0	0	0	0	0	0	0	16	16	0	0	16	16	16	16	1	1	1	1
DNMT3A	2884	3906	8296	7268	2884	3912		6	11180	11180	25.7961	34.9374	25.7961	34.9911	0	0	380	380	0	0	380	380	380	380	1	1	1	1	1	4	116	113	0	0	116	113	117	117	0.991453	0.965812	0.991453	0.965812
DNMT3B	2608	2602	2022	2028	2608	2602			4630	4630	56.3283	56.1987	56.3283	56.1987	0	0	0	0	0	0	0	0	0	0	0	0	0	0	1	1	17	17	0	0	17	17	18	18	0.944444	0.944444	0.944444	0.944444
DOT1L	4624	4618	3028	3034	4624	4618			7652	7652	60.4286	60.3502	60.4286	60.3502	0	0	1	1	0	0	1	1	1	1	1	1	1	1	0	0	1	1	0	0	1	1	1	1	1	1	1	1
E2F3	1431	1556	3824	3689	1431	1566		10	5255	5255	27.2312	29.6099	27.2312	29.8002	0	0	0	0	0	0	0	0	0	0	0	0	0	0	0	0	0	0	0	0	0	0	0	0	0	0	0	0
E2F3-IT1		36		364		36				400		9		9		0		0		0		0		0		0		0		0		0		0		0		0		0		0
EED	1411	1405	752	758	1411	1405			2163	2163	65.2335	64.9561	65.2335	64.9561	0	0	30	30	0	0	30	30	30	30	1	1	1	1	0	0	9	9	0	0	9	9	9	9	1	1	1	1
EGFL7	832	826	1752	1758	832	826			2584	2584	32.1981	31.9659	32.1981	31.9659	0	0	0	0	0	0	0	0	0	0	0	0	0	0	0	0	0	0	0	0	0	0	0	0	0	0	0	0
EGFR	3919	4590	7508	6837	3919	4590			11427	11427	34.296	40.168	34.296	40.168	0	0	71	71	0	0	71	71	71	71	1	1	1	1	2	2	96	96	0	0	96	96	98	98	0.979592	0.979592	0.979592	0.979592
EGFR-AS1	196	1731	2625	1090	196	1731			2821	2821	6.94789	61.3612	6.94789	61.3612	0	0	0	0	0	0	0	0	0	0	0	0	0	0	1	0	15	16	0	0	15	16	16	16	0.9375	1	0.9375	1
EIF1AX	445	439	3969	3975	445	439			4414	4414	10.0816	9.94563	10.0816	9.94563	0	0	0	0	0	0	0	0	0	0	0	0	0	0	0	0	1	1	0	0	1	1	1	1	1	1	1	1
EIF4A2	1234	1228	652	658	1234	1228			1886	1886	65.4295	65.1113	65.4295	65.1113	0	0	0	0	0	0	0	0	0	0	0	0	0	0	0	0	13	13	0	0	13	13	13	13	1	1	1	1
EIF4E	845	811	2157	2169	845	833		22	3002	3002	28.1479	27.0153	28.1479	27.7482	0	0	0	0	0	0	0	0	0	0	0	0	0	0	0	0	0	0	0	0	0	0	0	0	0	0	0	0
ELOC	349	341	1947	1953	349	343		2	2296	2296	15.2003	14.8519	15.2003	14.939	0	0	3	3	0	0	3	3	3	3	1	1	1	1	0	0	3	3	0	0	3	3	3	3	1	1	1	1
EML4	2956	5533	2590	0	2956	5546		13	5546	5546	53.2997	99.7656	53.2997	100	0	0	0	0	0	0	0	0	0	0	0	0	0	0	0	0	0	0	0	0	0	0	0	0	0	0	0	0
EMSY	4024	3976	3025	3073	4024	3976			7049	7049	57.0861	56.4052	57.0861	56.4052	0	0	0	0	0	0	0	0	0	0	0	0	0	0	0	0	0	0	0	0	0	0	0	0	0	0	0	0
EP300	7255	7247	1524	1530	7255	7249		2	8779	8779	82.6404	82.5493	82.6404	82.572	0	0	350	350	0	0	350	348	350	350	1	0.994286	1	1	3	8	183	178	0	0	183	178	186	186	0.983871	0.956989	0.983871	0.956989
EPCAM	955	949	592	598	955	949			1547	1547	61.7324	61.3445	61.7324	61.3445	0	0	0	0	0	0	0	0	0	0	0	0	0	0	3	4	30	29	0	0	30	29	33	33	0.909091	0.878788	0.909091	0.878788
EPHA3	2993	2984	3584	3593	2993	2984			6577	6577	45.5071	45.3702	45.5071	45.3702	0	0	0	0	0	0	0	0	0	0	0	0	0	0	0	0	0	0	0	0	0	0	0	0	0	0	0	0
EPHA5	3132	3126	6746	6752	3132	3126			9878	9878	31.7068	31.6461	31.7068	31.6461	0	0	2	2	0	0	2	2	2	2	1	1	1	1	0	0	1	1	0	0	1	1	1	1	1	1	1	1
EPHA7	3057	3005	6963	7015	3057	3005			10020	10020	30.509	29.99	30.509	29.99	0	0	0	0	0	0	0	0	0	0	0	0	0	0	0	0	0	0	0	0	0	0	0	0	0	0	0	0
EPHB1	2965	2959	1709	1715	2965	2959			4674	4674	63.436	63.3077	63.436	63.3077	0	0	0	0	0	0	0	0	0	0	0	0	0	0	0	0	0	0	0	0	0	0	0	0	0	0	0	0
ERBB2	3836	4500	2338	1672	3836	4502		2	6174	6174	62.1315	72.8863	62.1315	72.9187	0	0	37	37	0	0	37	37	37	37	1	1	1	1	0	0	40	40	0	0	40	40	40	40	1	1	1	1
ERBB3	4175	4702	1933	1373	4175	4735		33	6108	6108	68.353	76.981	68.353	77.5213	0	0	22	22	0	0	22	22	22	22	1	1	1	1	3	4	18	17	0	0	18	17	21	21	0.857143	0.809524	0.857143	0.809524
ERBB4	3937	3931	8160	8166	3937	3931			12097	12097	32.5453	32.4957	32.5453	32.4957	1	2	157	156	0	0	157	156	158	158	0.993671	0.987342	0.993671	0.987342	0	0	12	12	0	0	12	12	12	12	1	1	1	1
ERCC1	1038	2343	3724	2397	1038	2365		22	4762	4762	21.7976	49.202	21.7976	49.664	0	0	0	0	0	0	0	0	0	0	0	0	0	0	1	1	9	9	0	0	9	9	10	10	0.9	0.9	0.9	0.9
ERCC2	2361	3140	2181	1402	2361	3140			4542	4542	51.9815	69.1325	51.9815	69.1325	0	0	34	34	0	0	34	34	34	34	1	1	1	1	5	5	68	68	0	0	68	68	73	73	0.931507	0.931507	0.931507	0.931507
ERCC3	2364	2350	613	622	2364	2355		5	2977	2977	79.4088	78.9385	79.4088	79.1065	0	0	36	36	0	0	36	35	36	36	1	0.972222	1	1	1	1	33	33	0	0	33	33	34	34	0.970588	0.970588	0.970588	0.970588
ERCC4	2761	2755	4003	4009	2761	2755			6764	6764	40.819	40.7303	40.819	40.7303	0	0	40	40	0	0	40	40	40	40	1	1	1	1	1	1	33	33	0	0	33	33	34	34	0.970588	0.970588	0.970588	0.970588
ERCC5	3571	3558	317	323	3571	3565		7	3888	3888	91.8467	91.5123	91.8467	91.6924	0	0	59	59	0	0	59	57	59	59	1	0.966102	1	1	0	0	38	38	0	0	38	37	38	38	1	0.973684	1	1
ERG	1518	6897	6173	791	1518	6900		3	7691	7691	19.7374	89.6762	19.7374	89.7153	0	0	0	0	0	0	0	0	0	0	0	0	0	0	0	0	0	0	0	0	0	0	0	0	0	0	0	0
ERRFI1	1399	1393	1698	1704	1399	1393			3097	3097	45.1727	44.979	45.1727	44.979	0	0	0	0	0	0	0	0	0	0	0	0	0	0	0	0	0	0	0	0	0	0	0	0	0	0	0	0
ESR1	1804	1797	9839	9846	1804	1797			11643	11643	15.4943	15.4342	15.4943	15.4342	0	0	60	60	0	0	60	60	60	60	1	1	1	1	1	1	8	8	0	0	8	8	9	9	0.888889	0.888889	0.888889	0.888889
ETS1	1555	5474	3982	0	1555	5537		63	5537	5537	28.0838	98.8622	28.0838	100	0	0	0	0	0	0	0	0	0	0	0	0	0	0	0	0	2	2	0	0	2	2	2	2	1	1	1	1
ETV1	1510	7173	5690	9	1510	7191		18	7200	7200	20.9722	99.625	20.9722	99.875	0	0	0	0	0	0	0	0	0	0	0	0	0	0	0	0	0	0	0	0	0	0	0	0	0	0	0	0
ETV4	1470	2627	1239	79	1470	2630		3	2709	2709	54.2636	96.9731	54.2636	97.0838	0	0	1	1	0	0	1	1	1	1	1	1	1	1	0	0	1	1	0	0	1	1	1	1	1	1	1	1
ETV5	1612	4065	2470	1	1612	4081		16	4082	4082	39.4904	99.5835	39.4904	99.9755	0	0	0	0	0	0	0	0	0	0	0	0	0	0	0	0	1	1	0	0	1	1	1	1	1	1	1	1
ETV6	1369	1399	4775	4745	1369	1399			6144	6144	22.2819	22.7702	22.2819	22.7702	0	0	113	113	0	0	113	113	113	113	1	1	1	1	2	0	14	16	0	0	14	16	16	16	0.875	1	0.875	1
EWSR1	2095	2681	595	0	2095	2690		9	2690	2690	77.881	99.6654	77.881	100	0	0	0	0	0	0	0	0	0	0	0	0	0	0	0	0	0	0	0	0	0	0	0	0	0	0	0	0
EZH2	2268	2256	675	683	2268	2260		4	2943	2943	77.0642	76.6565	77.0642	76.7924	0	0	182	182	0	0	182	182	182	182	1	1	1	1	0	0	40	40	0	0	40	40	40	40	1	1	1	1
FANCA	4388	4396	1794	1784	4388	4398		2	6182	6182	70.9803	71.1097	70.9803	71.142	0	0	61	61	0	0	61	61	61	61	1	1	1	1	30	48	657	639	0	0	657	638	687	687	0.956332	0.928675	0.956332	0.930131
FANCC	1842	1833	3996	4005	1842	1833			5838	5838	31.5519	31.3977	31.5519	31.3977	0	0	26	26	0	0	26	26	26	26	1	1	1	1	4	5	206	205	0	0	206	205	210	210	0.980952	0.97619	0.980952	0.97619
FANCD2	4506	4475	1421	1430	4506	4497		22	5927	5927	76.025	75.5019	76.025	75.8731	0	0	66	66	0	0	66	66	66	66	1	1	1	1	5	6	98	97	0	0	98	97	103	103	0.951456	0.941748	0.951456	0.941748
FANCD2OS	129	123	1170	1176	129	123			1299	1299	9.93072	9.46882	9.93072	9.46882	0	0	0	0	0	0	0	0	0	0	0	0	0	0	1	1	28	28	0	0	28	28	29	29	0.965517	0.965517	0.965517	0.965517
FANCE	1621	1615	955	961	1621	1615			2576	2576	62.927	62.6941	62.927	62.6941	0	0	11	11	0	0	11	11	11	11	1	1	1	1	2	3	27	26	0	0	27	26	29	29	0.931034	0.896552	0.931034	0.896552
FANCF	1135	1127	2156	2164	1135	1127			3291	3291	34.488	34.2449	34.488	34.2449	0	0	14	14	0	0	14	14	14	14	1	1	1	1	0	0	28	28	0	0	28	28	28	28	1	1	1	1
FANCG	1879	1859	677	683	1879	1873		14	2556	2556	73.5133	72.7308	73.5133	73.2786	0	0	16	16	0	0	16	15	16	16	1	0.9375	1	1	0	4	121	117	0	0	121	115	121	121	1	0.950413	1	0.966942
FANCI	3997	3989	875	881	3997	3991		2	4872	4872	82.0402	81.876	82.0402	81.9171	0	0	1	1	0	0	1	1	1	1	1	1	1	1	7	8	83	82	0	0	83	82	90	90	0.922222	0.911111	0.922222	0.911111
FANCL	1153	1146	624	630	1153	1147		1	1777	1777	64.8846	64.4907	64.8846	64.547	0	0	0	0	0	0	0	0	0	0	0	0	0	0	0	2	46	44	0	0	46	44	46	46	1	0.956522	1	0.956522
FAS	1018	1012	2874	2880	1018	1012			3892	3892	26.1562	26.0021	26.1562	26.0021	0	0	66	66	0	0	66	66	66	66	1	1	1	1	1	3	76	74	0	0	76	74	77	77	0.987013	0.961039	0.987013	0.961039
FAT1	13777	13767	999	1005	13777	13771		4	14776	14776	93.239	93.1714	93.239	93.1984	0	0	628	628	0	0	628	628	628	628	1	1	1	1	0	0	17	17	0	0	17	17	17	17	1	1	1	1
FBXW7	2587	2949	3893	3526	2587	2954		5	6480	6480	39.9228	45.5093	39.9228	45.5864	0	0	296	296	0	0	296	295	296	296	1	0.996622	1	1	0	0	29	29	0	0	29	29	29	29	1	1	1	1
FBXW7-AS1	132	129	219	222	132	129			351	351	37.6068	36.7521	37.6068	36.7521	0	0	0	0	0	0	0	0	0	0	0	0	0	0	0	0	1	1	0	0	1	1	1	1	1	1	1	1
FGF1	478	471	4398	4405	478	471			4876	4876	9.80312	9.65956	9.80312	9.65956	0	0	0	0	0	0	0	0	0	0	0	0	0	0	0	0	0	0	0	0	0	0	0	0	0	0	0	0
FGF10	637	626	5476	5482	637	631		5	6113	6113	10.4204	10.2405	10.4204	10.3223	0	0	0	0	0	0	0	0	0	0	0	0	0	0	1	1	17	17	0	0	17	17	18	18	0.944444	0.944444	0.944444	0.944444
FGF14	967	958	14548	14557	967	958			15515	15515	6.23268	6.17467	6.23268	6.17467	0	0	0	0	0	0	0	0	0	0	0	0	0	0	4	4	10	10	0	0	10	10	14	14	0.714286	0.714286	0.714286	0.714286
FGF19	661	1101	1160	720	661	1101			1821	1821	36.2987	60.4613	36.2987	60.4613	0	0	0	0	0	0	0	0	0	0	0	0	0	0	0	0	0	0	0	0	0	0	0	0	0	0	0	0
FGF2	919	1208	5882	5584	919	1217		9	6801	6801	13.5127	17.7621	13.5127	17.8944	0	0	0	0	0	0	0	0	0	0	0	0	0	0	0	0	0	0	0	0	0	0	0	0	0	0	0	0
FGF23	766	1334	2236	1668	766	1334			3002	3002	25.5163	44.437	25.5163	44.437	0	0	0	0	0	0	0	0	0	0	0	0	0	0	0	0	5	5	0	0	5	5	5	5	1	1	1	1
FGF3	730	1093	810	444	730	1096		3	1540	1540	47.4026	70.974	47.4026	71.1688	0	0	0	0	0	0	0	0	0	0	0	0	0	0	0	0	15	15	0	0	15	15	15	15	1	1	1	1
FGF4	631	1456	2534	1709	631	1456			3165	3165	19.9368	46.0032	19.9368	46.0032	0	0	0	0	0	0	0	0	0	0	0	0	0	0	0	0	0	0	0	0	0	0	0	0	0	0	0	0
FGF5	862	1676	4828	4006	862	1684		8	5690	5690	15.1494	29.4552	15.1494	29.5958	0	0	0	0	0	0	0	0	0	0	0	0	0	0	0	0	2	2	0	0	2	2	2	2	1	1	1	1
FGF6	637	631	308	314	637	631			945	945	67.4074	66.7725	67.4074	66.7725	0	0	0	0	0	0	0	0	0	0	0	0	0	0	0	0	0	0	0	0	0	0	0	0	0	0	0	0
FGF7	595	288	4726	5033	595	288			5321	5321	11.1821	5.41252	11.1821	5.41252	0	0	0	0	0	0	0	0	0	0	0	0	0	0	0	0	0	0	0	0	0	0	0	0	0	0	0	0
FGF8	745	1006	498	212	745	1031		25	1243	1243	59.9356	80.9332	59.9356	82.9445	0	0	0	0	0	0	0	0	0	0	0	0	0	0	0	0	16	16	0	0	16	16	16	16	1	1	1	1
FGF9	637	1203	3893	3324	637	1206		3	4530	4530	14.0618	26.5563	14.0618	26.6225	0	0	0	0	0	0	0	0	0	0	0	0	0	0	0	0	4	4	0	0	4	4	4	4	1	1	1	1
FGFR1	2646	2635	3332	3338	2646	2640		5	5978	5978	44.2623	44.0783	44.2623	44.1619	0	0	10	10	0	0	10	8	10	10	1	0.8	1	1	2	3	156	155	0	0	156	155	158	158	0.987342	0.981013	0.987342	0.981013
FGFR2	2735	3414	3646	2871	2735	3510		96	6381	6381	42.8616	53.5026	42.8616	55.0071	0	0	27	27	0	0	27	27	27	27	1	1	1	1	1	3	97	95	0	0	97	95	98	98	0.989796	0.969388	0.989796	0.969388
FGFR3	2585	2578	1870	1877	2585	2578			4455	4455	58.0247	57.8676	58.0247	57.8676	0	0	22	22	0	0	22	22	22	22	1	1	1	1	0	1	42	41	0	0	42	41	42	42	1	0.97619	1	0.97619
FGFR4	2541	2498	626	669	2541	2498			3167	3167	80.2337	78.8759	80.2337	78.8759	0	0	10	10	0	0	10	10	10	10	1	1	1	1	0	0	4	4	0	0	4	4	4	4	1	1	1	1
FH	1543	1537	248	254	1543	1537			1791	1791	86.153	85.818	86.153	85.818	0	0	30	30	0	0	30	30	30	30	1	1	1	1	7	14	348	341	0	0	348	341	355	355	0.980282	0.960563	0.980282	0.960563
FLCN	2017	1901	4165	4278	2017	1904		3	6182	6182	32.627	30.7506	32.627	30.7991	0	0	37	37	0	0	37	37	37	37	1	1	1	1	7	8	328	327	0	0	328	322	335	335	0.979104	0.961194	0.979104	0.976119
FLI1	1406	4202	2811	0	1406	4217		15	4217	4217	33.3412	99.6443	33.3412	100	0	0	0	0	0	0	0	0	0	0	0	0	0	0	0	0	10	10	0	0	10	10	10	10	1	1	1	1
FLJ42627		204		6944		204				7148		2.85395		2.85395		0		0		0		0		0		0		0		0		0		0		0		0		0		0
FLT1	4293	8768	7725	3106	4293	8912		144	12018	12018	35.7214	72.9572	35.7214	74.1554	0	0	0	0	0	0	0	0	0	0	0	0	0	0	0	0	0	0	0	0	0	0	0	0	0	0	0	0
FLT3	2992	2986	966	972	2992	2986			3958	3958	75.5937	75.4421	75.5937	75.4421	0	0	52	52	0	0	52	52	52	52	1	1	1	1	0	0	36	36	0	0	36	36	36	36	1	1	1	1
FLT4	4111	4099	2258	2267	4111	4102		3	6369	6369	64.547	64.3586	64.547	64.4057	0	0	1	1	0	0	1	1	1	1	1	1	1	1	1	1	20	20	0	0	20	20	21	21	0.952381	0.952381	0.952381	0.952381
FOXA1	1429	1999	2080	1510	1429	1999			3509	3509	40.7239	56.9678	40.7239	56.9678	0	0	16	16	0	0	16	16	16	16	1	1	1	1	0	0	0	0	0	0	0	0	0	0	0	0	0	0
FOXL2	1141	1127	1773	1779	1141	1135		8	2914	2914	39.1558	38.6754	39.1558	38.9499	0	0	17	17	0	0	17	17	17	17	1	1	1	1	1	1	115	115	0	0	115	110	116	116	0.991379	0.948276	0.991379	0.991379
FOXO1	1978	1968	3801	3807	1978	1972		4	5779	5779	34.2274	34.0543	34.2274	34.1236	0	0	53	53	0	0	53	52	53	53	1	0.981132	1	1	0	0	1	1	0	0	1	1	1	1	1	1	1	1
FOXP1	2473	2517	5878	5829	2473	2522		5	8351	8351	29.6132	30.1401	29.6132	30.2	0	0	3	3	0	0	3	3	3	3	1	1	1	1	4	9	129	124	0	0	129	124	133	133	0.969925	0.932331	0.969925	0.932331
FRS2	1537	1531	5627	5633	1537	1531			7164	7164	21.4545	21.3707	21.4545	21.3707	0	0	0	0	0	0	0	0	0	0	0	0	0	0	0	0	0	0	0	0	0	0	0	0	0	0	0	0
FUBP1	2057	2002	4720	4775	2057	2002			6777	6777	30.3527	29.5411	30.3527	29.5411	0	0	2	2	0	0	2	2	2	2	1	1	1	1	0	0	0	0	0	0	0	0	0	0	0	0	0	0
FYN	1780	1774	2119	2125	1780	1774			3899	3899	45.6527	45.4988	45.6527	45.4988	0	0	0	0	0	0	0	0	0	0	0	0	0	0	0	0	0	0	0	0	0	0	0	0	0	0	0	0
GABRA6	1372	1366	1078	1084	1372	1366			2450	2450	56	55.7551	56	55.7551	0	0	0	0	0	0	0	0	0	0	0	0	0	0	0	0	0	0	0	0	0	0	0	0	0	0	0	0
GATA1	1252	1246	212	218	1252	1246			1464	1464	85.5191	85.1093	85.5191	85.1093	0	0	167	167	0	0	167	167	167	167	1	1	1	1	0	0	46	46	0	0	46	46	46	46	1	1	1	1
GATA2	1453	1447	2325	2331	1453	1447			3778	3778	38.4595	38.3007	38.4595	38.3007	0	0	17	17	0	0	17	17	17	17	1	1	1	1	7	10	188	185	0	0	188	185	195	195	0.964103	0.948718	0.964103	0.948718
GATA3	1345	1339	1738	1744	1345	1339			3083	3083	43.6263	43.4317	43.6263	43.4317	0	0	355	355	0	0	355	355	355	355	1	1	1	1	0	1	66	65	0	0	66	65	66	66	1	0.984848	1	0.984848
GATA4	1342	1326	2474	2481	1342	1335		9	3816	3816	35.1677	34.7484	35.1677	34.9843	0	0	0	0	0	0	0	0	0	0	0	0	0	0	1	1	20	20	0	0	20	20	21	21	0.952381	0.952381	0.952381	0.952381
GATA6	1798	1776	1826	1832	1798	1792		16	3624	3624	49.6137	49.0066	49.6137	49.4481	0	0	0	0	0	0	0	0	0	0	0	0	0	0	0	0	24	24	0	0	24	24	24	24	1	1	1	1
GEN1	2737	2729	7319	7325	2737	2731		2	10056	10056	27.2176	27.138	27.2176	27.1579	0	0	0	0	0	0	0	0	0	0	0	0	0	0	0	0	0	0	0	0	0	0	0	0	0	0	0	0
GID4	913	901	3209	3215	913	907		6	4122	4122	22.1494	21.8583	22.1494	22.0039	0	0	0	0	0	0	0	0	0	0	0	0	0	0	0	0	0	0	0	0	0	0	0	0	0	0	0	0
GLI1	3331	3325	641	647	3331	3325			3972	3972	83.862	83.711	83.862	83.711	0	0	1	1	0	0	1	1	1	1	1	1	1	1	0	0	6	6	0	0	6	6	6	6	1	1	1	1
GNA11	1090	1084	3100	3106	1090	1084			4190	4190	26.0143	25.8711	26.0143	25.8711	0	0	13	13	0	0	13	13	13	13	1	1	1	1	0	0	11	11	0	0	11	11	11	11	1	1	1	1
GNA13	1144	1138	5287	5293	1144	1138			6431	6431	17.7888	17.6955	17.7888	17.6955	0	0	1	1	0	0	1	1	1	1	1	1	1	1	0	0	0	0	0	0	0	0	0	0	0	0	0	0
GNAQ	1090	883	5792	5991	1090	891		8	6882	6882	15.8384	12.8306	15.8384	12.9468	0	0	13	13	0	0	13	11	13	13	1	0.846154	1	1	0	0	8	8	0	0	8	8	8	8	1	1	1	1
GNAS	4056	4365	3150	2832	4056	4374		9	7206	7206	56.2864	60.5745	56.2864	60.6994	0	0	12	12	0	0	12	12	12	12	1	1	1	1	4	6	150	148	0	0	150	148	154	154	0.974026	0.961039	0.974026	0.961039
GPS2	994	988	182	188	994	988			1176	1176	84.5238	84.0136	84.5238	84.0136	0	0	0	0	0	0	0	0	0	0	0	0	0	0	0	0	0	0	0	0	0	0	0	0	0	0	0	0
GPSM3	92	89	1477	1480	92	89			1569	1569	5.86361	5.6724	5.86361	5.6724	0	0	0	0	0	0	0	0	0	0	0	0	0	0	0	0	0	0	0	0	0	0	0	0	0	0	0	0
GREM1	719	852	14075	13942	719	852			14794	14794	4.86008	5.75909	4.86008	5.75909	0	0	0	0	0	0	0	0	0	0	0	0	0	0	0	0	0	0	0	0	0	0	0	0	0	0	0	0
GREM1-AS1	66		519		66				585		11.2821		11.2821		0		0		0		0		0		0		0		0		0		0		0		0		0		0
GRIN2A	4418	4399	10547	10566	4418	4399			14965	14965	29.5222	29.3953	29.5222	29.3953	0	0	106	106	0	0	106	106	106	106	1	1	1	1	2	3	207	206	0	0	207	206	209	209	0.990431	0.985646	0.990431	0.985646
GRM3	2796	2642	1472	1624	2796	2644		2	4268	4268	65.5108	61.9025	65.5108	61.9494	0	0	0	0	0	0	0	0	0	0	0	0	0	0	0	0	0	0	0	0	0	0	0	0	0	0	0	0
GSK3B	1312	1306	6470	6476	1312	1306			7782	7782	16.8594	16.7823	16.8594	16.7823	0	0	0	0	0	0	0	0	0	0	0	0	0	0	0	0	0	0	0	0	0	0	0	0	0	0	0	0
H1-2	652	646	79	85	652	646			731	731	89.1929	88.3721	89.1929	88.3721	0	0	0	0	0	0	0	0	0	0	0	0	0	0	0	0	0	0	0	0	0	0	0	0	0	0	0	0
H2BC5	435	385	427	477	435	385			862	862	50.464	44.6636	50.464	44.6636	0	0	0	0	0	0	0	0	0	0	0	0	0	0	0	0	0	0	0	0	0	0	0	0	0	0	0	0
H3-3A	421	413	1071	1077	421	415		2	1492	1492	28.2172	27.681	28.2172	27.815	0	0	10	10	0	0	10	10	10	10	1	1	1	1	0	0	12	12	0	0	12	12	12	12	1	1	1	1
H3-3B	421	415	2284	2290	421	415			2705	2705	15.5638	15.342	15.5638	15.342	0	0	2	2	0	0	2	2	2	2	1	1	1	1	0	0	14	14	0	0	14	14	14	14	1	1	1	1
H3-4	421	415	95	101	421	415			516	516	81.5891	80.4264	81.5891	80.4264	0	0	0	0	0	0	0	0	0	0	0	0	0	0	0	0	0	0	0	0	0	0	0	0	0	0	0	0
H3-5	418	412	696	702	418	412			1114	1114	37.5224	36.9838	37.5224	36.9838	0	0	0	0	0	0	0	0	0	0	0	0	0	0	0	0	0	0	0	0	0	0	0	0	0	0	0	0
H3C1	421	415	87	93	421	415			508	508	82.874	81.6929	82.874	81.6929	0	0	0	0	0	0	0	0	0	0	0	0	0	0	0	0	1	1	0	0	1	1	1	1	1	1	1	1
H3C10	421	415	65	71	421	415			486	486	86.6255	85.3909	86.6255	85.3909	0	0	0	0	0	0	0	0	0	0	0	0	0	0	0	0	0	0	0	0	0	0	0	0	0	0	0	0
H3C11	421	415	81	87	421	415			502	502	83.8645	82.6693	83.8645	82.6693	0	0	0	0	0	0	0	0	0	0	0	0	0	0	0	0	2	2	0	0	2	2	2	2	1	1	1	1
H3C12	421	415	91	97	421	415			512	512	82.2266	81.0547	82.2266	81.0547	0	0	0	0	0	0	0	0	0	0	0	0	0	0	0	0	0	0	0	0	0	0	0	0	0	0	0	0
H3C13	421	415	48	54	421	415			469	469	89.7655	88.4861	89.7655	88.4861	0	0	0	0	0	0	0	0	0	0	0	0	0	0	0	0	0	0	0	0	0	0	0	0	0	0	0	0
H3C14	421	415	101	107	421	415			522	522	80.6513	79.5019	80.6513	79.5019	0	0	0	0	0	0	0	0	0	0	0	0	0	0	0	0	0	0	0	0	0	0	0	0	0	0	0	0
H3C15	421	415	97	103	421	415			518	518	81.2741	80.1158	81.2741	80.1158	0	0	0	0	0	0	0	0	0	0	0	0	0	0	0	0	0	0	0	0	0	0	0	0	0	0	0	0
H3C2	421	415	90	96	421	415			511	511	82.3875	81.2133	82.3875	81.2133	0	0	3	3	0	0	3	3	3	3	1	1	1	1	0	0	0	0	0	0	0	0	0	0	0	0	0	0
H3C3	421	415	65	71	421	415			486	486	86.6255	85.3909	86.6255	85.3909	0	0	1	1	0	0	1	1	1	1	1	1	1	1	0	0	0	0	0	0	0	0	0	0	0	0	0	0
H3C4	421	415	517	523	421	415			938	938	44.8827	44.2431	44.8827	44.2431	0	0	0	0	0	0	0	0	0	0	0	0	0	0	0	0	0	0	0	0	0	0	0	0	0	0	0	0
H3C6	421	415	2279	2285	421	415			2700	2700	15.5926	15.3704	15.5926	15.3704	0	0	0	0	0	0	0	0	0	0	0	0	0	0	0	0	0	0	0	0	0	0	0	0	0	0	0	0
H3C7	421	417	73	77	421	417			494	494	85.2227	84.413	85.2227	84.413	0	0	0	0	0	0	0	0	0	0	0	0	0	0	0	0	0	0	0	0	0	0	0	0	0	0	0	0
H3C8	421	415	75	81	421	415			496	496	84.879	83.6694	84.879	83.6694	0	0	0	0	0	0	0	0	0	0	0	0	0	0	0	0	0	0	0	0	0	0	0	0	0	0	0	0
HGF	2223	2211	5090	5102	2223	2211			7313	7313	30.3979	30.2338	30.3979	30.2338	0	0	1	1	0	0	1	1	1	1	1	1	1	1	2	2	2	2	0	0	2	2	4	4	0.5	0.5	0.5	0.5
HLA-A	1108		427	433	1108	1102		1102	1535	1535	72.1824		72.1824	71.7915	0	0	2	2	0	0	2	0	2	2	1	0	1	1	0	0	0	0	0	0	0	0	0	0	0	0	0	0
HLA-B	1098		438		1098				1536		71.4844		71.4844		0		0		0		0		0		0		0		1		0		0		0		1		0		0
HLA-C	1111		431		1111				1542		72.0493		72.0493		0		0		0		0		0		0		0		0		0		0		0		0		0		0
HNF1A	1927	1899	1536	1561	1927	1902		3	3463	3463	55.6454	54.8368	55.6454	54.9235	0	0	88	88	0	0	88	86	88	88	1	0.977273	1	1	3	8	253	248	0	0	253	242	256	256	0.988281	0.945312	0.988281	0.96875
HNRNPK	1446	1490	1556	1510	1446	1492		2	3002	3002	48.1679	49.6336	48.1679	49.7002	0	0	0	0	0	0	0	0	0	0	0	0	0	0	4	1	50	53	0	0	50	53	54	54	0.925926	0.981481	0.925926	0.981481
HOXB13	865	983	2174	2056	865	983			3039	3039	28.4633	32.3462	28.4633	32.3462	0	0	1	1	0	0	1	1	1	1	1	1	1	1	0	0	3	3	0	0	3	3	3	3	1	1	1	1
HRAS	695	656	565	604	695	656			1260	1260	55.1587	52.0635	55.1587	52.0635	0	0	31	31	0	0	31	31	31	31	1	1	1	1	0	0	35	35	0	0	35	35	35	35	1	1	1	1
HSD3B1	1132	1126	548	554	1132	1126			1680	1680	67.381	67.0238	67.381	67.0238	0	0	0	0	0	0	0	0	0	0	0	0	0	0	0	0	0	0	0	0	0	0	0	0	0	0	0	0
HSP90AA1	2575	2564	1364	1370	2575	2569		5	3939	3939	65.3719	65.0927	65.3719	65.2196	0	0	1	1	0	0	1	1	1	1	1	1	1	1	0	0	0	0	0	0	0	0	0	0	0	0	0	0
HSPH1	18		5633		18				5651		0.318528		0.318528		0		0		0		0		0		0		0		0		0		0		0		0		0		0
ICOSLG	993	917	6923	6999	993	917			7916	7916	12.5442	11.5841	12.5442	11.5841	0	0	0	0	0	0	0	0	0	0	0	0	0	0	0	0	2	2	0	0	2	2	2	2	1	1	1	1
ID3	370	364	580	586	370	364			950	950	38.9474	38.3158	38.9474	38.3158	0	0	29	29	0	0	29	29	29	29	1	1	1	1	0	0	0	0	0	0	0	0	0	0	0	0	0	0
IDH1	1255	1249	1454	1460	1255	1249			2709	2709	46.3271	46.1056	46.3271	46.1056	0	0	10	10	0	0	10	10	10	10	1	1	1	1	0	0	7	7	0	0	7	7	7	7	1	1	1	1
IDH2	1369	1409	1335	1295	1369	1409			2704	2704	50.6287	52.108	50.6287	52.108	0	0	15	15	0	0	15	15	15	15	1	1	1	1	0	0	9	9	0	0	9	9	9	9	1	1	1	1
IDH2-DT	108	105	388	391	108	105			496	496	21.7742	21.1694	21.7742	21.1694	0	0	0	0	0	0	0	0	0	0	0	0	0	0	0	0	0	0	0	0	0	0	0	0	0	0	0	0
IFNGR1	1540	1527	1171	1182	1540	1529		2	2711	2711	56.8056	56.3261	56.8056	56.3999	0	0	0	0	0	0	0	0	0	0	0	0	0	0	0	0	25	25	0	0	25	25	25	25	1	1	1	1
IGF1	683	671	7171	7183	683	671			7854	7854	8.69621	8.54342	8.69621	8.54342	0	0	0	0	0	0	0	0	0	0	0	0	0	0	0	0	5	5	0	0	5	5	5	5	1	1	1	1
IGF1R	4114	4108	8121	8127	4114	4108			12235	12235	33.6248	33.5758	33.6248	33.5758	0	0	0	0	0	0	0	0	0	0	0	0	0	0	0	0	39	39	0	0	39	39	39	39	1	1	1	1
IGF2	719	715	5893	5897	719	715			6612	6612	10.8742	10.8137	10.8742	10.8137	0	0	0	0	0	0	0	0	0	0	0	0	0	0	1	2	21	20	0	0	21	20	22	22	0.954545	0.909091	0.954545	0.909091
IGFBPL1		37		3525		41		4		3566		1.03758		1.14975		0		0		0		0		0		0		0		0		0		0		0		0		0		0
IKBKE	2161	2155	1079	1085	2161	2155			3240	3240	66.6975	66.5123	66.6975	66.5123	0	0	0	0	0	0	0	0	0	0	0	0	0	0	0	0	0	0	0	0	0	0	0	0	0	0	0	0
IKZF1	1570	1564	6702	6708	1570	1564			8272	8272	18.9797	18.9072	18.9797	18.9072	0	0	61	61	0	0	61	61	61	61	1	1	1	1	0	0	11	11	0	0	11	11	11	11	1	1	1	1
IL10	552	543	1651	1660	552	543			2203	2203	25.0567	24.6482	25.0567	24.6482	0	0	0	0	0	0	0	0	0	0	0	0	0	0	1	1	0	0	0	0	0	0	1	1	0	0	0	0
IL19	163	157	1966	1972	163	157			2129	2129	7.65618	7.37435	7.65618	7.37435	0	0	0	0	0	0	0	0	0	0	0	0	0	0	1	1	0	0	0	0	0	0	1	1	0	0	0	0
IL7R	1390	1384	3194	3200	1390	1384			4584	4584	30.3229	30.192	30.3229	30.192	0	0	15	15	0	0	15	15	15	15	1	1	1	1	0	0	42	42	0	0	42	42	42	42	1	1	1	1
INHA	1111	1105	240	246	1111	1105			1351	1351	82.2354	81.7913	82.2354	81.7913	0	0	0	0	0	0	0	0	0	0	0	0	0	0	0	0	0	0	0	0	0	0	0	0	0	0	0	0
INHBA	1291	1400	4755	4641	1291	1405		5	6046	6046	21.353	23.1558	21.353	23.2385	0	0	0	0	0	0	0	0	0	0	0	0	0	0	0	0	0	0	0	0	0	0	0	0	0	0	0	0
INPP4A	3133	3122	7437	7447	3133	3123		1	10570	10570	29.6405	29.5364	29.6405	29.5459	0	0	0	0	0	0	0	0	0	0	0	0	0	0	0	0	3	3	0	0	3	3	3	3	1	1	1	1
INPP4B	3057	2787	9736	10004	3057	2789		2	12793	12793	23.8959	21.7854	23.8959	21.801	0	0	0	0	0	0	0	0	0	0	0	0	0	0	0	0	0	0	0	0	0	0	0	0	0	0	0	0
INS-IGF2	554	551	4696	4699	554	551			5250	5250	10.5524	10.4952	10.5524	10.4952	0	0	0	0	0	0	0	0	0	0	0	0	0	0	21	22	21	20	0	0	21	20	42	42	0.5	0.47619	0.5	0.47619
INSR	4159	4153	5304	5310	4159	4153			9463	9463	43.9501	43.8867	43.9501	43.8867	0	0	1	1	0	0	1	1	1	1	1	1	1	1	1	1	29	29	0	0	29	29	30	30	0.966667	0.966667	0.966667	0.966667
INSRR	87	84	5113	5116	87	84			5200	5200	1.67308	1.61538	1.67308	1.61538	0	0	0	0	0	0	0	0	0	0	0	0	0	0	0	0	0	0	0	0	0	0	0	0	0	0	0	0
IRAIN	104	98	4821	4827	104	98			4925	4925	2.11168	1.98985	2.11168	1.98985	0	0	0	0	0	0	0	0	0	0	0	0	0	0	0	0	1	1	0	0	1	1	1	1	1	1	1	1
IRF2	1060	1054	1197	1203	1060	1054			2257	2257	46.965	46.6992	46.965	46.6992	0	0	0	0	0	0	0	0	0	0	0	0	0	0	0	0	0	0	0	0	0	0	0	0	0	0	0	0
IRF4	1366	1360	4082	4088	1366	1360			5448	5448	25.0734	24.9633	25.0734	24.9633	0	0	38	38	0	0	38	38	38	38	1	1	1	1	0	0	0	0	0	0	0	0	0	0	0	0	0	0
IRS1	3739	3845	6032	5914	3739	3857		12	9771	9771	38.2663	39.3511	38.2663	39.474	0	0	0	0	0	0	0	0	0	0	0	0	0	0	0	0	3	3	0	0	3	3	3	3	1	1	1	1
IRS2	4027	3994	4129	4135	4027	4021		27	8156	8156	49.3747	48.9701	49.3747	49.3011	0	0	0	0	0	0	0	0	0	0	0	0	0	0	0	0	0	0	0	0	0	0	0	0	0	0	0	0
JAK1	3475	3469	2075	2081	3475	3469			5550	5550	62.6126	62.5045	62.6126	62.5045	0	0	132	132	0	0	132	132	132	132	1	1	1	1	0	0	6	6	0	0	6	6	6	6	1	1	1	1
JAK2	3409	3403	4552	4558	3409	3403			7961	7961	42.8213	42.7459	42.8213	42.7459	0	0	12	12	0	0	12	12	12	12	1	1	1	1	0	0	8	8	0	0	8	8	8	8	1	1	1	1
JAK3	3430	3379	1956	2007	3430	3379			5386	5386	63.6836	62.7367	63.6836	62.7367	0	0	14	14	0	0	14	14	14	14	1	1	1	1	2	2	57	57	0	0	57	57	59	59	0.966102	0.966102	0.966102	0.966102
JUN	1006	1140	2251	2112	1006	1145		5	3257	3257	30.8873	35.0015	30.8873	35.1551	0	0	2	2	0	0	2	2	2	2	1	1	1	1	0	0	1	1	0	0	1	1	1	1	1	1	1	1
KAT6A	6030	6014	3867	3876	6030	6021		7	9897	9897	60.9276	60.7659	60.9276	60.8366	0	0	1	1	0	0	1	1	1	1	1	1	1	1	0	2	119	117	0	0	119	116	119	119	1	0.97479	1	0.983193
KCNK12	142		13422		142				13564		1.04689		1.04689		0		0		0		0		0		0		0		0		0		0		0		0		0		0
KDM5A	5083	5063	5618	5624	5083	5077		14	10701	10701	47.5002	47.3133	47.5002	47.4442	0	0	0	0	0	0	0	0	0	0	0	0	0	0	0	0	2	2	0	0	2	1	2	2	1	0.5	1	1
KDM5C	4797	4780	1743	1756	4797	4784		4	6540	6540	73.3486	73.0887	73.3486	73.1498	0	0	203	203	0	0	203	203	203	203	1	1	1	1	0	1	124	123	0	0	124	122	124	124	1	0.983871	1	0.991935
KDM6A	4372	4362	1722	1728	4372	4366		4	6094	6094	71.7427	71.5786	71.7427	71.6442	0	0	539	539	0	0	539	537	539	539	1	0.996289	1	1	3	4	123	122	0	0	123	122	126	126	0.97619	0.968254	0.97619	0.968254
KDR	4081	4073	1752	1758	4081	4075		2	5833	5833	69.964	69.8268	69.964	69.8611	0	0	6	6	0	0	6	6	6	6	1	1	1	1	0	0	1	1	0	0	1	1	1	1	1	1	1	1
KEAP1	1885	1879	755	761	1885	1879			2640	2640	71.4015	71.1742	71.4015	71.1742	0	0	158	158	0	0	158	158	158	158	1	1	1	1	0	0	0	0	0	0	0	0	0	0	0	0	0	0
KEL	2209	2203	285	291	2209	2203			2494	2494	88.5726	88.332	88.5726	88.332	0	0	0	0	0	0	0	0	0	0	0	0	0	0	0	0	2	2	0	0	2	2	2	2	1	1	1	1
KIF5B	2902	5855	2964	0	2902	5866		11	5866	5866	49.4715	99.8125	49.4715	100	0	0	0	0	0	0	0	0	0	0	0	0	0	0	0	0	4	4	0	0	4	4	4	4	1	1	1	1
KIT	2944	3079	2206	2069	2944	3081		2	5150	5150	57.165	59.7864	57.165	59.8252	0	0	74	74	0	0	74	74	74	74	1	1	1	1	1	2	101	100	0	0	101	100	102	102	0.990196	0.980392	0.990196	0.980392
KLC3		121		1661		121				1782		6.79012		6.79012		0		0		0		0		0		0		0		0		0		0		0		0		0		0
KLF4	1552	1546	1486	1492	1552	1546			3038	3038	51.0862	50.8887	51.0862	50.8887	0	0	16	16	0	0	16	16	16	16	1	1	1	1	0	0	0	0	0	0	0	0	0	0	0	0	0	0
KLHL32		38		6406		40		2		6446		0.589513		0.62054		0		0		0		0		0		0		0		0		0		0		0		0		0		0
KLHL6	1876	1870	4419	4425	1876	1870			6295	6295	29.8014	29.7061	29.8014	29.7061	0	0	0	0	0	0	0	0	0	0	0	0	0	0	0	0	0	0	0	0	0	0	0	0	0	0	0	0
KMT2A	11929	11910	4671	4677	11929	11923		13	16600	16600	71.8614	71.747	71.8614	71.8253	0	0	0	0	0	0	0	0	0	0	0	0	0	0	3	5	347	345	0	0	347	342	350	350	0.991429	0.977143	0.991429	0.985714
KMT2B	8158		327	333	8158	8152		8152	8485	8485	96.1461		96.1461	96.0754	0	0	0	0	0	0	0	0	0	0	0	0	0	0	1	1	102	102	0	0	102	0	103	103	0.990291	0	0.990291	0.990291
KMT2C	14746		2114	2120	14746	14740		14740	16860	16860	87.4614		87.4614	87.4259	0	1	909	908	0	0	909	0	909	909	1	0	1	0.9989	1	1	81	81	0	0	81	0	82	82	0.987805	0	0.987805	0.987805
KMT2D	16624		4011	4017	16624	16618		16618	20635	20635	80.5622		80.5622	80.5331	0	0	1546	1546	0	0	1546	0	1546	1546	1	0	1	1	11	19	799	791	0	0	799	0	810	810	0.98642	0	0.98642	0.976543
KRAS	701	983	4729	4447	701	983			5430	5430	12.9098	18.1031	12.9098	18.1031	0	0	67	67	0	0	67	67	67	67	1	1	1	1	0	0	62	62	0	0	62	62	62	62	1	1	1	1
LAMP1	1264	1398	1437	1299	1264	1402		4	2701	2701	46.7975	51.7586	46.7975	51.9067	0	0	0	0	0	0	0	0	0	0	0	0	0	0	0	0	0	0	0	0	0	0	0	0	0	0	0	0
LATS1	3471	3460	4469	4478	3471	3462		2	7940	7940	43.7154	43.5768	43.7154	43.602	0	0	104	104	0	0	104	104	104	104	1	1	1	1	0	0	3	3	0	0	3	3	3	3	1	1	1	1
LATS2	3277	3263	2269	2275	3277	3271		8	5546	5546	59.0876	58.8352	59.0876	58.9794	0	0	59	59	0	0	59	58	59	59	1	0.983051	1	1	0	0	1	1	0	0	1	1	1	1	1	1	1	1
LMO1	513	501	1263	1275	513	501			1776	1776	28.8851	28.2095	28.8851	28.2095	0	0	0	0	0	0	0	0	0	0	0	0	0	0	0	0	0	0	0	0	0	0	0	0	0	0	0	0
LOC100506321	118	112	777	783	118	112			895	895	13.1844	12.514	13.1844	12.514	0	0	0	0	0	0	0	0	0	0	0	0	0	0	0	0	6	6	0	0	6	6	6	6	1	1	1	1
LOC100507346	751	733	1206	1224	751	733			1957	1957	38.3751	37.4553	38.3751	37.4553	0	0	0	0	0	0	0	0	0	0	0	0	0	0	1	2	99	98	0	0	99	98	100	100	0.99	0.98	0.99	0.98
LOC101929538		171		1745		171				1916		8.92484		8.92484		0		0		0		0		0		0		0		0		0		0		0		0		0		0
LOC105372412		40		2344		42		2		2386		1.67645		1.76027		0		0		0		0		0		0		0		0		0		0		0		0		0		0
LOC115308161	273	261	1072	1072	273	273		12	1345	1345	20.2974	19.4052	20.2974	20.2974	0	0	0	0	0	0	0	0	0	0	0	0	0	0	0	0	4	4	0	0	4	2	4	4	1	0.5	1	1
LRP1B	13810	13802	2040	2046	13810	13804		2	15850	15850	87.1293	87.0789	87.1293	87.0915	1	1	394	394	0	0	394	394	395	395	0.997468	0.997468	0.997468	0.997468	0	0	0	0	0	0	0	0	0	0	0	0	0	0
LRRC41	395	383	3741	3753	395	383			4136	4136	9.55029	9.26015	9.55029	9.26015	0	0	0	0	0	0	0	0	0	0	0	0	0	0	0	0	2	2	0	0	2	2	2	2	1	1	1	1
LY9		12		3366		12				3378		0.35524		0.35524		0		0		0		0		0		0		0		0		0		0		0		0		0		0
LYN	1549	1543	4323	4329	1549	1543			5872	5872	26.3794	26.2772	26.3794	26.2772	0	0	1	1	0	0	1	1	1	1	1	1	1	1	0	0	4	4	0	0	4	4	4	4	1	1	1	1
LZTR1	2533	2525	1749	1755	2533	2527		2	4282	4282	59.1546	58.9678	59.1546	59.0145	0	0	42	42	0	0	42	42	42	42	1	1	1	1	1	5	365	361	0	0	365	361	366	366	0.997268	0.986339	0.997268	0.986339
MAGI2	4378	4368	2597	2603	4378	4372		4	6975	6975	62.767	62.6237	62.767	62.681	0	0	0	0	0	0	0	0	0	0	0	0	0	0	0	0	4	4	0	0	4	4	4	4	1	1	1	1
MAGI2-AS3	177	174	9134	9137	177	174			9311	9311	1.90098	1.86876	1.90098	1.86876	0	0	0	0	0	0	0	0	0	0	0	0	0	0	0	0	2	2	0	0	2	2	2	2	1	1	1	1
MALT1	2485	2473	6804	6810	2485	2479		6	9289	9289	26.7521	26.6229	26.7521	26.6875	0	0	0	0	0	0	0	0	0	0	0	0	0	0	0	1	17	16	0	0	17	15	17	17	1	0.882353	1	0.941176
MALT1-AS1	219	211	986	992	219	213		2	1205	1205	18.1743	17.5104	18.1743	17.6763	0	0	0	0	0	0	0	0	0	0	0	0	0	0	0	0	0	0	0	0	0	0	0	0	0	0	0	0
MAP2K1	1192	1134	1355	1413	1192	1134			2547	2547	46.8002	44.523	46.8002	44.523	0	0	32	32	0	0	32	32	32	32	1	1	1	1	0	0	58	58	0	0	58	58	58	58	1	1	1	1
MAP2K2	1213	1205	514	520	1213	1207		2	1727	1727	70.2374	69.7742	70.2374	69.89	0	0	7	7	0	0	7	7	7	7	1	1	1	1	0	0	24	24	0	0	24	24	24	24	1	1	1	1
MAP2K4	1243	1230	2568	2574	1243	1237		7	3811	3811	32.6161	32.275	32.6161	32.4587	0	0	120	120	0	0	120	120	120	120	1	1	1	1	0	0	0	0	0	0	0	0	0	0	0	0	0	0
MAP3K1	4549	4529	2487	2493	4549	4543		14	7036	7036	64.6532	64.369	64.6532	64.5679	0	0	543	543	0	0	543	542	543	543	1	0.998158	1	1	1	1	13	13	0	0	13	13	14	14	0.928571	0.928571	0.928571	0.928571
MAP3K13	2954	2945	8564	8573	2954	2945			11518	11518	25.6468	25.5687	25.6468	25.5687	0	0	64	64	0	0	64	64	64	64	1	1	1	1	0	0	0	0	0	0	0	0	0	0	0	0	0	0
MAP3K14	2851	2843	1588	1594	2851	2845		2	4439	4439	64.2262	64.046	64.2262	64.091	0	0	0	0	0	0	0	0	0	0	0	0	0	0	0	0	1	1	0	0	1	1	1	1	1	1	1	1
MAP3K14-AS1	91	88	1542	1545	91	88			1633	1633	5.57257	5.38885	5.57257	5.38885	0	0	0	0	0	0	0	0	0	0	0	0	0	0	0	0	0	0	0	0	0	0	0	0	0	0	0	0
MAP3K4	4837	4816	852	858	4837	4831		15	5689	5689	85.0237	84.6546	85.0237	84.9183	0	0	0	0	0	0	0	0	0	0	0	0	0	0	0	0	0	0	0	0	0	0	0	0	0	0	0	0
MAP3K4-AS1	162	151	1863	1869	162	156		5	2025	2025	8	7.45679	8	7.7037	0	0	0	0	0	0	0	0	0	0	0	0	0	0	0	0	0	0	0	0	0	0	0	0	0	0	0	0
MAPK1	1093	1078	4988	4994	1093	1087		9	6081	6081	17.974	17.7273	17.974	17.8753	0	0	3	3	0	0	3	3	3	3	1	1	1	1	0	0	11	11	0	0	11	11	11	11	1	1	1	1
MAPK3	1207	1192	637	643	1207	1201		9	1844	1844	65.4555	64.6421	65.4555	65.1302	0	0	0	0	0	0	0	0	0	0	0	0	0	0	0	0	1	1	0	0	1	1	1	1	1	1	1	1
MARCHF9		278		2701		280		2		2981		9.32573		9.39282		1		0		0		0		1		0		0		0		0		0		0		0		0		0
MAX	726	711	2311	2326	726	711			3037	3037	23.9052	23.4113	23.9052	23.4113	0	0	31	31	0	0	31	31	31	31	1	1	1	1	0	0	33	33	0	0	33	33	33	33	1	1	1	1
MCL1	1074	1066	2876	2882	1074	1068		2	3950	3950	27.1899	26.9873	27.1899	27.038	0	0	0	0	0	0	0	0	0	0	0	0	0	0	0	0	0	0	0	0	0	0	0	0	0	0	0	0
MDC1	6278	6228	690	694	6278	6274		46	6968	6968	90.0976	89.38	90.0976	90.0402	0	0	1	1	0	0	1	1	1	1	1	1	1	1	0	0	0	0	0	0	0	0	0	0	0	0	0	0
MDC1-AS1	706	703	32	35	706	703			738	738	95.664	95.2575	95.664	95.2575	0	0	0	0	0	0	0	0	0	0	0	0	0	0	0	0	0	0	0	0	0	0	0	0	0	0	0	0
MDM2	1504	1999	11203	10708	1504	1999			12707	12707	11.836	15.7315	11.836	15.7315	0	0	0	0	0	0	0	0	0	0	0	0	0	0	0	0	1	1	0	0	1	1	1	1	1	1	1	1
MDM4	1513	2286	8537	7751	1513	2299		13	10050	10050	15.0547	22.7463	15.0547	22.8756	0	0	0	0	0	0	0	0	0	0	0	0	0	0	0	0	0	0	0	0	0	0	0	0	0	0	0	0
MED12	6544	6497	381	387	6544	6538		41	6925	6925	94.4982	93.8195	94.4982	94.4116	0	0	149	149	0	0	149	147	149	149	1	0.986577	1	1	0	1	61	60	0	0	61	59	61	61	1	0.967213	1	0.983607
MEF2B	1117	1111	308	314	1117	1111			1425	1425	78.386	77.9649	78.386	77.9649	0	0	0	0	0	0	0	0	0	0	0	0	0	0	0	0	0	0	0	0	0	0	0	0	0	0	0	0
MEN1	1858	1852	1779	1785	1858	1852			3637	3637	51.0861	50.9211	51.0861	50.9211	0	0	286	286	0	0	286	286	286	286	1	1	1	1	9	14	474	469	0	0	474	469	483	483	0.981366	0.971014	0.981366	0.971014
MET	4251	4233	2714	2732	4251	4233			6965	6965	61.0337	60.7753	61.0337	60.7753	0	0	29	29	0	0	29	29	29	29	1	1	1	1	0	0	19	19	0	0	19	19	19	19	1	1	1	1
MFSD11	298	295	3333	3336	298	295			3631	3631	8.20711	8.12448	8.20711	8.12448	0	0	0	0	0	0	0	0	0	0	0	0	0	0	0	0	2	2	0	0	2	2	2	2	1	1	1	1
MGA	9355	9340	4081	4087	9355	9349		9	13436	13436	69.6264	69.5147	69.6264	69.5817	0	0	0	0	0	0	0	0	0	0	0	0	0	0	0	0	1	1	0	0	1	1	1	1	1	1	1	1
MGC32805	120	120	1304	1304	120	120			1424	1424	8.42697	8.42697	8.42697	8.42697	0	0	0	0	0	0	0	0	0	0	0	0	0	0	0	0	0	0	0	0	0	0	0	0	0	0	0	0
MIR10393		50		0		50				50		100		100		0		0		0		0		0		0		0		0		0		0		0		0		0		0
MIR1237	10	4	92	98	10	4			102	102	9.80392	3.92157	9.80392	3.92157	0	0	0	0	0	0	0	0	0	0	0	0	0	0	0	0	0	0	0	0	0	0	0	0	0	0	0	0
MIR4673	3		56		3				59		5.08475		5.08475		0		0		0		0		0		0		0		0		0		0		0		0		0		0
MIR4728	5	2	62	65	5	2			67	67	7.46269	2.98507	7.46269	2.98507	0	0	0	0	0	0	0	0	0	0	0	0	0	0	0	0	0	0	0	0	0	0	0	0	0	0	0	0
MIR636	20	17	79	82	20	17			99	99	20.202	17.1717	20.202	17.1717	0	0	0	0	0	0	0	0	0	0	0	0	0	0	0	0	0	0	0	0	0	0	0	0	0	0	0	0
MIR6515	5	2	52	55	5	2			57	57	8.77193	3.50877	8.77193	3.50877	0	0	0	0	0	0	0	0	0	0	0	0	0	0	0	0	0	0	0	0	0	0	0	0	0	0	0	0
MIR6755	5	2	61	64	5	2			66	66	7.57576	3.0303	7.57576	3.0303	0	0	0	0	0	0	0	0	0	0	0	0	0	0	0	0	0	0	0	0	0	0	0	0	0	0	0	0
MIR6759	5	2	60	63	5	2			65	65	7.69231	3.07692	7.69231	3.07692	0	0	0	0	0	0	0	0	0	0	0	0	0	0	0	0	0	0	0	0	0	0	0	0	0	0	0	0
MIR6769B	5	2	57	60	5	2			62	62	8.06452	3.22581	8.06452	3.22581	0	0	0	0	0	0	0	0	0	0	0	0	0	0	0	0	0	0	0	0	0	0	0	0	0	0	0	0
MIR6795	5	2	63	66	5	2			68	68	7.35294	2.94118	7.35294	2.94118	0	0	0	0	0	0	0	0	0	0	0	0	0	0	0	0	0	0	0	0	0	0	0	0	0	0	0	0
MIR6801	5	2	74	77	5	2			79	79	6.32911	2.53165	6.32911	2.53165	0	0	0	0	0	0	0	0	0	0	0	0	0	0	0	0	0	0	0	0	0	0	0	0	0	0	0	0
MIR6857	5	38	88	55	5	38			93	93	5.37634	40.8602	5.37634	40.8602	0	0	0	0	0	0	0	0	0	0	0	0	0	0	0	0	1	1	0	0	1	1	1	1	1	1	1	1
MIR6891	10		83		10				93		10.7527		10.7527		0		0		0		0		0		0		0		0		0		0		0		0		0		0
MIR6894	5	2	52	55	5	2			57	57	8.77193	3.50877	8.77193	3.50877	0	0	0	0	0	0	0	0	0	0	0	0	0	0	0	0	0	0	0	0	0	0	0	0	0	0	0	0
MIR6895	5	2	73	76	5	2			78	78	6.41026	2.5641	6.41026	2.5641	0	0	0	0	0	0	0	0	0	0	0	0	0	0	0	0	0	0	0	0	0	0	0	0	0	0	0	0
MITF	1816	1848	4473	4441	1816	1848			6289	6289	28.8758	29.3846	28.8758	29.3846	0	0	0	0	0	0	0	0	0	0	0	0	0	0	0	3	66	63	0	0	66	63	66	66	1	0.954545	1	0.954545
MLH1	2286	2538	704	452	2286	2538			2990	2990	76.4548	84.8829	76.4548	84.8829	0	0	181	181	0	0	181	181	181	181	1	1	1	1	69	117	1394	1346	0	0	1394	1346	1463	1463	0.952837	0.920027	0.952837	0.920027
MLLT3	1725	1738	5165	5126	1725	1764		26	6890	6890	25.0363	25.225	25.0363	25.6023	0	0	0	0	0	0	0	0	0	0	0	0	0	0	0	0	0	0	0	0	0	0	0	0	0	0	0	0
MPL	1918	1912	1715	1721	1918	1912			3633	3633	52.7938	52.6287	52.7938	52.6287	0	0	11	11	0	0	11	11	11	11	1	1	1	1	0	0	136	136	0	0	136	136	136	136	1	1	1	1
MRE11	2137	2124	4811	4817	2137	2131		7	6948	6948	30.7571	30.5699	30.7571	30.6707	0	0	6	6	0	0	6	6	6	6	1	1	1	1	2	4	127	125	0	0	127	125	129	129	0.984496	0.968992	0.984496	0.968992
MSH2	2815	2807	394	400	2815	2809		2	3209	3209	87.722	87.4727	87.722	87.5351	0	0	195	195	0	0	195	195	195	195	1	1	1	1	68	98	1594	1564	0	0	1594	1550	1662	1662	0.959085	0.932611	0.959085	0.941035
MSH3	3424	3400	1019	1025	3424	3418		18	4443	4443	77.065	76.5249	77.065	76.93	0	0	2	2	0	0	2	2	2	2	1	1	1	1	6	6	322	322	0	0	322	317	328	328	0.981707	0.966463	0.981707	0.981707
MSH6	4093	4235	323	178	4093	4238		3	4416	4416	92.6857	95.9013	92.6857	95.9692	0	0	172	172	0	0	172	172	172	172	1	1	1	1	52	60	1577	1569	0	0	1577	1559	1629	1629	0.968079	0.957029	0.968079	0.963168
MST1	2203	2165	955	967	2203	2191		26	3158	3158	69.7593	68.556	69.7593	69.3794	0	0	1	1	0	0	1	1	1	1	1	1	1	1	0	0	0	0	0	0	0	0	0	0	0	0	0	0
MST1R	4213	4207	559	565	4213	4207			4772	4772	88.2858	88.1601	88.2858	88.1601	0	0	0	0	0	0	0	0	0	0	0	0	0	0	0	0	1	1	0	0	1	1	1	1	1	1	1	1
MTOR	8050	7654	698	1094	8050	7654			8748	8748	92.021	87.4943	92.021	87.4943	0	0	29	29	0	0	29	29	29	29	1	1	1	1	0	0	49	49	0	0	49	49	49	49	1	1	1	1
MTOR-AS1	94	91	612	615	94	91			706	706	13.3144	12.8895	13.3144	12.8895	0	0	0	0	0	0	0	0	0	0	0	0	0	0	0	0	1	1	0	0	1	1	1	1	1	1	1	1
MUTYH	1660	2007	787	440	1660	2007			2447	2447	67.8382	82.0188	67.8382	82.0188	0	0	40	40	0	0	40	40	40	40	1	1	1	1	10	12	267	265	0	0	267	265	277	277	0.963899	0.956679	0.963899	0.956679
MYB	2301	2287	1886	1900	2301	2287			4187	4187	54.9558	54.6214	54.9558	54.6214	0	0	2	2	0	0	2	2	2	2	1	1	1	1	0	0	0	0	0	0	0	0	0	0	0	0	0	0
MYC	1375	1847	3143	2666	1375	1852		5	4518	4518	30.4338	40.8809	30.4338	40.9916	0	0	21	21	0	0	21	21	21	21	1	1	1	1	0	0	10	10	0	0	10	10	10	10	1	1	1	1
MYCL	1335	3276	3514	1568	1335	3281		5	4849	4849	27.5314	67.5603	27.5314	67.6634	0	0	0	0	0	0	0	0	0	0	0	0	0	0	0	0	0	0	0	0	0	0	0	0	0	0	0	0
MYCN	1405	2291	1518	628	1405	2295		4	2923	2923	48.0671	78.3784	48.0671	78.5152	0	0	6	6	0	0	6	6	6	6	1	1	1	1	0	0	59	59	0	0	59	59	59	59	1	1	1	1
MYCNOS	282	706	1870	1446	282	706			2152	2152	13.1041	32.8067	13.1041	32.8067	0	0	0	0	0	0	0	0	0	0	0	0	0	0	0	0	16	16	0	0	16	16	16	16	1	1	1	1
MYCNUT		140		900		140				1040		13.4615		13.4615		0		0		0		0		0		0		0		0		0		0		0		0		0		0
MYD88	960	957	1761	1764	960	957			2721	2721	35.2811	35.1709	35.2811	35.1709	0	0	2	2	0	0	2	2	2	2	1	1	1	1	0	0	5	5	0	0	5	5	5	5	1	1	1	1
MYOD1	973	961	830	836	973	967		6	1803	1803	53.9656	53.3001	53.9656	53.6328	0	0	2	2	0	0	2	2	2	2	1	1	1	1	0	0	3	3	0	0	3	2	3	3	1	0.666667	1	1
NAB2	1588	2491	903	0	1588	2491			2491	2491	63.7495	100	63.7495	100	0	0	15	15	0	0	15	15	15	15	1	1	1	1	0	0	0	0	0	0	0	0	0	0	0	0	0	0
NBN	2275	2269	2397	2403	2275	2269			4672	4672	48.6943	48.5659	48.6943	48.5659	0	0	57	57	0	0	57	57	57	57	1	1	1	1	5	10	425	420	0	0	425	420	430	430	0.988372	0.976744	0.988372	0.976744
NCOA3	4315	4275	3676	3682	4315	4309		34	7991	7991	53.9982	53.4977	53.9982	53.9232	0	0	0	0	0	0	0	0	0	0	0	0	0	0	0	0	1	1	0	0	1	1	1	1	1	1	1	1
NCOR1	7394	7368	3652	3661	7394	7385		17	11046	11046	66.9383	66.7029	66.9383	66.8568	0	0	282	282	0	0	282	278	282	282	1	0.985816	1	1	0	0	1	1	0	0	1	1	1	1	1	1	1	1
NDUFB11	50	47	1355	1358	50	47			1405	1405	3.55872	3.3452	3.55872	3.3452	0	0	0	0	0	0	0	0	0	0	0	0	0	0	9	9	0	0	0	0	0	0	9	9	0	0	0	0
NEGR1	1075	1069	11538	11544	1075	1069			12613	12613	8.52295	8.47538	8.52295	8.47538	0	0	0	0	0	0	0	0	0	0	0	0	0	0	0	0	0	0	0	0	0	0	0	0	0	0	0	0
NF1	8596	8556	4664	4698	8596	8562		6	13260	13260	64.8265	64.5249	64.8265	64.5701	0	93	1015	922	0	0	1015	922	1015	1015	1	0.908374	1	0.908374	134	491	3528	3171	0	0	3528	3168	3662	3662	0.963408	0.865101	0.963408	0.86592
NF2	1839	1830	5462	5471	1839	1830			7301	7301	25.1883	25.0651	25.1883	25.0651	0	0	604	604	0	0	604	604	604	604	1	1	1	1	5	7	184	182	0	0	184	182	189	189	0.973545	0.962963	0.973545	0.962963
NFE2L2	1828	1821	1352	1359	1828	1821			3180	3180	57.4843	57.2642	57.4843	57.2642	0	0	85	85	0	0	85	85	85	85	1	1	1	1	0	0	12	12	0	0	12	12	12	12	1	1	1	1
NFKBIA	964	958	595	601	964	958			1559	1559	61.8345	61.4496	61.8345	61.4496	0	0	0	0	0	0	0	0	0	0	0	0	0	0	1	1	9	9	0	0	9	9	10	10	0.9	0.9	0.9	0.9
NKX2-1	1315	1207	1061	1164	1315	1212		5	2376	2376	55.3451	50.7997	55.3451	51.0101	0	0	42	42	0	0	42	41	42	42	1	0.97619	1	1	2	2	105	105	0	0	105	105	107	107	0.981308	0.981308	0.981308	0.981308
NKX2-1-AS1	253	215	1522	1560	253	215			1775	1775	14.2535	12.1127	14.2535	12.1127	0	0	0	0	0	0	0	0	0	0	0	0	0	0	0	0	3	3	0	0	3	3	3	3	1	1	1	1
NKX3-1	715	709	2567	2573	715	709			3282	3282	21.7855	21.6027	21.7855	21.6027	0	0	0	0	0	0	0	0	0	0	0	0	0	0	0	0	0	0	0	0	0	0	0	0	0	0	0	0
NOTCH1	7678	7667	1890	1896	7678	7672		5	9568	9568	80.2467	80.1317	80.2467	80.1839	0	1	776	775	0	0	776	772	776	776	1	0.994845	1	0.998711	2	2	94	94	0	0	94	94	96	96	0.979167	0.979167	0.979167	0.979167
NOTCH2	7484	7026	4300	4758	7484	7026			11784	11784	63.5098	59.6232	63.5098	59.6232	0	27	275	248	0	0	275	248	275	275	1	0.901818	1	0.901818	0	1	67	66	0	0	67	66	67	67	1	0.985075	1	0.985075
NOTCH3	6976	6941	1704	1728	6976	6952		11	8680	8680	80.3687	79.9654	80.3687	80.0922	0	0	2	2	0	0	2	2	2	2	1	1	1	1	0	0	222	222	0	0	222	222	222	222	1	1	1	1
NOTCH4	6022	6004	825	831	6022	6016		12	6847	6847	87.9509	87.688	87.9509	87.8633	0	0	0	0	0	0	0	0	0	0	0	0	0	0	0	0	0	0	0	0	0	0	0	0	0	0	0	0
NPM1	909	1157	1259	1006	909	1162		5	2168	2168	41.928	53.3672	41.928	53.5978	0	0	0	0	0	0	0	0	0	0	0	0	0	0	0	0	12	12	0	0	12	12	12	12	1	1	1	1
NPM3		51		859		51				910		5.6044		5.6044		0		0		0		0		0		0		0		0		0		0		0		0		0		0
NRAS	579	1236	3747	3090	579	1236			4326	4326	13.3842	28.5714	13.3842	28.5714	0	0	42	42	0	0	42	42	42	42	1	1	1	1	0	0	26	26	0	0	26	26	26	26	1	1	1	1
NRG1	3709	6417	14027	11300	3709	6436		19	17736	17736	20.9123	36.1806	20.9123	36.2878	0	0	25	25	0	0	25	25	25	25	1	1	1	1	0	0	0	0	0	0	0	0	0	0	0	0	0	0
NSD1	8101	8095	5098	5104	8101	8095			13199	13199	61.3759	61.3304	61.3759	61.3304	0	0	16	16	0	0	16	16	16	16	1	1	1	1	2	10	529	521	0	0	529	521	531	531	0.996234	0.981168	0.996234	0.981168
NTHL1	18		1012		18				1030		1.74757		1.74757		8		0		0		0		8		0		0		84		1		0		1		85		0.0117647		0.0117647
NTRK1	2593	2575	278	296	2593	2575			2871	2871	90.317	89.69	90.317	89.69	0	1	38	37	0	0	38	37	38	38	1	0.973684	1	0.973684	4	6	122	120	0	0	122	120	126	126	0.968254	0.952381	0.968254	0.952381
NTRK2	2604	20299	18566	796	2604	20374		75	21170	21170	12.3004	95.8857	12.3004	96.24	0	0	0	0	0	0	0	0	0	0	0	0	0	0	0	0	6	6	0	0	6	6	6	6	1	1	1	1
NTRK3	2809	5225	19909	17473	2809	5245		20	22718	22718	12.3646	22.9994	12.3646	23.0874	0	0	0	0	0	0	0	0	0	0	0	0	0	0	0	0	0	0	0	0	0	0	0	0	0	0	0	0
NUDT6		92		1303		92				1395		6.59498		6.59498		0		0		0		0		0		0		0		0		0		0		0		0		0		0
NUP93	2470	2464	6567	6573	2470	2464			9037	9037	27.3321	27.2657	27.3321	27.2657	0	0	1	1	0	0	1	1	1	1	1	1	1	1	1	1	8	8	0	0	8	8	9	9	0.888889	0.888889	0.888889	0.888889
NUTM1	3562	3798	632	391	3562	3803		5	4194	4194	84.9309	90.5579	84.9309	90.6772	0	0	0	0	0	0	0	0	0	0	0	0	0	0	0	0	0	0	0	0	0	0	0	0	0	0	0	0
OBSL1		181		7082		181				7263		2.49208		2.49208		0		0		0		0		0		0		0		41		0		0		0		41		0		0
OR10Z1	136	130	6187	6193	136	130			6323	6323	2.15088	2.05599	2.15088	2.05599	0	0	0	0	0	0	0	0	0	0	0	0	0	0	0	0	4	4	0	0	4	4	4	4	1	1	1	1
P3R3URF	249	244	156	161	249	244			405	405	61.4815	60.2469	61.4815	60.2469	0	0	0	0	0	0	0	0	0	0	0	0	0	0	0	0	0	0	0	0	0	0	0	0	0	0	0	0
P3R3URF-PIK3R3	1534	1526	3540	3548	1534	1526			5074	5074	30.2326	30.0749	30.2326	30.0749	0	0	0	0	0	0	0	0	0	0	0	0	0	0	0	0	0	0	0	0	0	0	0	0	0	0	0	0
PAK1	1730	1710	2793	2808	1730	1715		5	4523	4523	38.2489	37.8068	38.2489	37.9173	0	0	0	0	0	0	0	0	0	0	0	0	0	0	0	0	20	20	0	0	20	20	20	20	1	1	1	1
PAK3	1763	1737	14187	14201	1763	1749		12	15950	15950	11.0533	10.8903	11.0533	10.9655	0	0	0	0	0	0	0	0	0	0	0	0	0	0	0	1	18	17	0	0	18	17	18	18	1	0.944444	1	0.944444
PAK5	2170	2164	2664	2670	2170	2164			4834	4834	44.8904	44.7662	44.8904	44.7662	0	0	0	0	0	0	0	0	0	0	0	0	0	0	0	0	0	0	0	0	0	0	0	0	0	0	0	0
PALB2	3571	3563	437	443	3571	3565		2	4008	4008	89.0968	88.8972	89.0968	88.9471	0	0	86	86	0	0	86	86	86	86	1	1	1	1	11	21	972	962	0	0	972	962	983	983	0.98881	0.978637	0.98881	0.978637
PARP1	3055	3045	923	929	3055	3049		4	3978	3978	76.7974	76.546	76.7974	76.6466	0	0	0	0	0	0	0	0	0	0	0	0	0	0	0	0	0	0	0	0	0	0	0	0	0	0	0	0
PAX3	1683	4089	2439	1	1683	4121		32	4122	4122	40.8297	99.1994	40.8297	99.9757	0	0	0	0	0	0	0	0	0	0	0	0	0	0	0	1	101	100	0	0	101	100	101	101	1	0.990099	1	0.990099
PAX5	1274	1237	7487	7524	1274	1237			8761	8761	14.5417	14.1194	14.5417	14.1194	0	1	60	59	0	0	60	59	60	60	1	0.983333	1	0.983333	0	0	5	5	0	0	5	5	5	5	1	1	1	1
PAX7	1694	6307	4779	158	1694	6315		8	6473	6473	26.1702	97.4355	26.1702	97.5591	0	0	0	0	0	0	0	0	0	0	0	0	0	0	0	0	4	4	0	0	4	4	4	4	1	1	1	1
PAX8	1524	1442	2531	2613	1524	1442			4055	4055	37.5832	35.561	37.5832	35.561	0	0	0	0	0	0	0	0	0	0	0	0	0	0	0	0	14	14	0	0	14	14	14	14	1	1	1	1
PAX8-AS1	71	392	4550	4223	71	398		6	4621	4621	1.53646	8.48301	1.53646	8.61285	0	0	0	0	0	0	0	0	0	0	0	0	0	0	0	0	14	14	0	0	14	14	14	14	1	1	1	1
PBRM1	5204	5121	4621	4700	5204	5125		4	9825	9825	52.9669	52.1221	52.9669	52.1628	0	0	672	672	0	0	672	671	672	672	1	0.998512	1	1	0	0	1	1	0	0	1	1	1	1	1	1	1	1
PDCD1	877	867	1220	1226	877	871		4	2097	2097	41.8216	41.3448	41.8216	41.5355	0	0	0	0	0	0	0	0	0	0	0	0	0	0	0	0	0	0	0	0	0	0	0	0	0	0	0	0
PDCD1LG2	863	826	1569	1606	863	826			2432	2432	35.4852	33.9638	35.4852	33.9638	0	0	1	1	0	0	1	1	1	1	1	1	1	1	0	0	0	0	0	0	0	0	0	0	0	0	0	0
PDGFRA	3386	3436	4351	4299	3386	3438		2	7737	7737	43.7637	44.41	43.7637	44.4358	0	0	34	34	0	0	34	34	34	34	1	1	1	1	0	1	20	19	0	0	20	19	20	20	1	0.95	1	0.95
PDGFRB	3336	3609	4017	3741	3336	3612		3	7353	7353	45.3692	49.082	45.3692	49.1228	0	0	2	2	0	0	2	2	2	2	1	1	1	1	0	0	17	17	0	0	17	17	17	17	1	1	1	1
PDK1	1381	1313	13858	13924	1381	1315		2	15239	15239	9.06227	8.61605	9.06227	8.62918	0	0	0	0	0	0	0	0	0	0	0	0	0	0	0	0	0	0	0	0	0	0	0	0	0	0	0	0
PDPK1	1681	1668	5503	5509	1681	1675		7	7184	7184	23.3992	23.2183	23.3992	23.3157	0	0	0	0	0	0	0	0	0	0	0	0	0	0	0	0	0	0	0	0	0	0	0	0	0	0	0	0
PDPK2P		1087		58		1091		4		1149		94.604		94.9521		0		0		0		0		0		0		0		0		0		0		0		0		0		0
PGR	2812	2799	10225	10231	2812	2806		7	13037	13037	21.5694	21.4697	21.5694	21.5234	0	0	0	0	0	0	0	0	0	0	0	0	0	0	0	0	0	0	0	0	0	0	0	0	0	0	0	0
PHF6	1218	1260	3717	3673	1218	1262		2	4935	4935	24.6809	25.5319	24.6809	25.5724	0	0	199	199	0	0	199	198	199	199	1	0.994975	1	1	2	0	31	33	0	0	31	32	33	33	0.939394	0.969697	0.939394	1
PHOX2B	955	1052	1830	1712	955	1073		21	2785	2785	34.2908	37.7738	34.2908	38.5278	0	0	18	18	0	0	18	16	18	18	1	0.888889	1	1	0	0	65	65	0	0	65	58	65	65	1	0.892308	1	1
PIK3C2B	4915	4909	3542	3548	4915	4909			8457	8457	58.1175	58.0466	58.1175	58.0466	0	0	1	1	0	0	1	1	1	1	1	1	1	1	0	0	0	0	0	0	0	0	0	0	0	0	0	0
PIK3C2G	4471	4461	516	522	4471	4465		4	4987	4987	89.6531	89.4526	89.6531	89.5328	0	0	0	0	0	0	0	0	0	0	0	0	0	0	11	11	1	1	0	0	1	1	12	12	0.0833333	0.0833333	0.0833333	0.0833333
PIK3C3	2674	2668	6741	6747	2674	2668			9415	9415	28.4015	28.3378	28.4015	28.3378	0	0	0	0	0	0	0	0	0	0	0	0	0	0	0	0	0	0	0	0	0	0	0	0	0	0	0	0
PIK3CA	3217	3290	6042	5964	3217	3295		5	9259	9259	34.7446	35.533	34.7446	35.587	0	0	89	89	0	0	89	89	89	89	1	1	1	1	0	0	91	91	0	0	91	91	91	91	1	1	1	1
PIK3CB	3228	3547	3363	3042	3228	3549		2	6591	6591	48.9759	53.8158	48.9759	53.8462	0	0	9	9	0	0	9	8	9	9	1	0.888889	1	1	0	0	1	1	0	0	1	1	1	1	1	1	1	1
PIK3CD	3145	3139	2445	2451	3145	3139			5590	5590	56.2612	56.1538	56.2612	56.1538	0	0	0	0	0	0	0	0	0	0	0	0	0	0	0	0	11	11	0	0	11	11	11	11	1	1	1	1
PIK3CG	3319	3313	4038	4044	3319	3313			7357	7357	45.1135	45.0319	45.1135	45.0319	0	0	0	0	0	0	0	0	0	0	0	0	0	0	0	0	4	4	0	0	4	4	4	4	1	1	1	1
PIK3R1	2317	2719	5215	4807	2317	2725		6	7532	7532	30.7621	36.0993	30.7621	36.179	0	0	240	240	0	0	240	240	240	240	1	1	1	1	3	3	51	51	0	0	51	51	54	54	0.944444	0.944444	0.944444	0.944444
PIK3R2	2206	2191	1827	1838	2206	2195		4	4033	4033	54.6987	54.3268	54.6987	54.426	0	0	3	3	0	0	3	3	3	3	1	1	1	1	0	0	13	13	0	0	13	13	13	13	1	1	1	1
PIK3R3	1452	1443	4659	4668	1452	1443			6111	6111	23.7604	23.6132	23.7604	23.6132	0	0	0	0	0	0	0	0	0	0	0	0	0	0	0	0	0	0	0	0	0	0	0	0	0	0	0	0
PIM1	1225	946	1478	1757	1225	946			2703	2703	45.32	34.9982	45.32	34.9982	0	0	0	0	0	0	0	0	0	0	0	0	0	0	0	0	0	0	0	0	0	0	0	0	0	0	0	0
PLCG1-AS1	219	210	1575	1584	219	210			1794	1794	12.2074	11.7057	12.2074	11.7057	0	0	0	0	0	0	0	0	0	0	0	0	0	0	0	0	1	1	0	0	1	1	1	1	1	1	1	1
PLCG2	3808	3802	4858	4864	3808	3802			8666	8666	43.9418	43.8726	43.9418	43.8726	0	0	1	1	0	0	1	1	1	1	1	1	1	1	3	3	6	6	0	0	6	6	9	9	0.666667	0.666667	0.666667	0.666667
PLK2	2068	2059	718	724	2068	2062		3	2786	2786	74.2283	73.9052	74.2283	74.0129	0	0	0	0	0	0	0	0	0	0	0	0	0	0	0	0	1	1	0	0	1	0	1	1	1	0	1	1
PMAIP1	436	293	3812	3955	436	293			4248	4248	10.2637	6.89736	10.2637	6.89736	0	0	0	0	0	0	0	0	0	0	0	0	0	0	0	0	0	0	0	0	0	0	0	0	0	0	0	0
PMS1	2814	2805	1945	1954	2814	2805			4759	4759	59.1301	58.941	59.1301	58.941	0	0	0	0	0	0	0	0	0	0	0	0	0	0	0	0	3	3	0	0	3	3	3	3	1	1	1	1
PMS2	2614	1097	2934	4449	2614	1099		2	5548	5548	47.1161	19.7729	47.1161	19.8089	0	31	64	33	0	0	64	33	64	64	1	0.515625	1	0.515625	24	349	648	323	0	0	648	322	672	672	0.964286	0.479167	0.964286	0.480655
PNRC1	994	988	1098	1104	994	988			2092	2092	47.5143	47.2275	47.5143	47.2275	0	0	0	0	0	0	0	0	0	0	0	0	0	0	0	0	0	0	0	0	0	0	0	0	0	0	0	0
POLD1	3411	3407	134	138	3411	3407			3545	3545	96.22	96.1072	96.22	96.1072	0	0	45	45	0	0	45	45	45	45	1	1	1	1	0	0	5	5	0	0	5	5	5	5	1	1	1	1
POLE	6871	6861	952	958	6871	6865		4	7823	7823	87.8308	87.7029	87.8308	87.7541	0	0	100	100	0	0	100	100	100	100	1	1	1	1	12	14	326	324	0	0	326	324	338	338	0.964497	0.95858	0.964497	0.95858
POLG	73	67	4389	4395	73	67			4462	4462	1.63604	1.50157	1.63604	1.50157	36	36	0	0	0	0	0	0	36	36	0	0	0	0	211	211	1	1	0	0	1	1	212	212	0.00471698	0.00471698	0.00471698	0.00471698
POLR1G	61	747	2767	2081	61	747			2828	2828	2.157	26.4144	2.157	26.4144	0	0	0	0	0	0	0	0	0	0	0	0	0	0	0	0	0	0	0	0	0	0	0	0	0	0	0	0
PPARG	1533	2108	5541	4966	1533	2108			7074	7074	21.6709	29.7993	21.6709	29.7993	0	0	19	19	0	0	19	19	19	19	1	1	1	1	0	0	32	32	0	0	32	32	32	32	1	1	1	1
PPM1D	1828	1822	2940	2946	1828	1822			4768	4768	38.3389	38.2131	38.3389	38.2131	0	0	4	4	0	0	4	4	4	4	1	1	1	1	0	0	50	50	0	0	50	50	50	50	1	1	1	1
PPP1R13L		70		3131		70				3201		2.18682		2.18682		0		0		0		0		0		0		0		8		0		0		0		8		0		0
PPP2R1A	1780	1774	4071	4077	1780	1774			5851	5851	30.4222	30.3196	30.4222	30.3196	0	0	37	37	0	0	37	37	37	37	1	1	1	1	0	0	14	14	0	0	14	14	14	14	1	1	1	1
PPP2R2A	1396	1416	2595	2575	1396	1416			3991	3991	34.9787	35.4798	34.9787	35.4798	0	0	0	0	0	0	0	0	0	0	0	0	0	0	0	0	0	0	0	0	0	0	0	0	0	0	0	0
PPP6C	1039	1033	3175	3181	1039	1033			4214	4214	24.6559	24.5135	24.6559	24.5135	0	0	23	23	0	0	23	23	23	23	1	1	1	1	0	0	1	1	0	0	1	1	1	1	1	1	1	1
PRAC2		67		573		67				640		10.4688		10.4688		0		0		0		0		0		0		0		0		0		0		0		0		0		0
PRDM1	2502	2491	2800	2809	2502	2493		2	5302	5302	47.1897	46.9823	47.1897	47.02	0	0	105	105	0	0	105	105	105	105	1	1	1	1	0	0	0	0	0	0	0	0	0	0	0	0	0	0
PREX2	5061	5052	6635	6644	5061	5052			11696	11696	43.2712	43.1943	43.2712	43.1943	0	0	5	5	0	0	5	5	5	5	1	1	1	1	0	0	1	1	0	0	1	1	1	1	1	1	1	1
PRKAR1A	1202	1193	3902	3911	1202	1193			5104	5104	23.5502	23.3738	23.5502	23.3738	0	0	78	78	0	0	78	78	78	78	1	1	1	1	21	23	76	74	0	0	76	74	97	97	0.783505	0.762887	0.783505	0.762887
PRKCI	1801	1791	3086	3092	1801	1795		4	4887	4887	36.8529	36.6483	36.8529	36.7301	0	0	1	1	0	0	1	1	1	1	1	1	1	1	0	0	0	0	0	0	0	0	0	0	0	0	0	0
PRKDC	12394	12380	1062	1068	12394	12388		8	13456	13456	92.1076	92.0036	92.1076	92.063	0	0	0	0	0	0	0	0	0	0	0	0	0	0	1	1	0	0	0	0	0	0	1	1	0	0	0	0
PRKN	1408	1445	2770	2733	1408	1445			4178	4178	33.7003	34.5859	33.7003	34.5859	0	0	2	2	0	0	2	2	2	2	1	1	1	1	1	2	35	34	0	0	35	34	36	36	0.972222	0.944444	0.972222	0.944444
PRSS8	1042	1036	795	801	1042	1036			1837	1837	56.7229	56.3963	56.7229	56.3963	0	0	0	0	0	0	0	0	0	0	0	0	0	0	0	0	0	0	0	0	0	0	0	0	0	0	0	0
PTCH1	4571	5412	5285	4427	4571	5429		17	9856	9856	46.3778	54.9107	46.3778	55.0832	0	0	400	400	0	0	400	399	400	400	1	0.9975	1	1	9	16	510	503	0	0	510	503	519	519	0.982659	0.969171	0.982659	0.969171
PTEN	1222	1350	7452	7315	1222	1359		9	8674	8674	14.0881	15.5638	14.0881	15.6675	0	0	1091	1091	0	0	1091	1080	1091	1091	1	0.989918	1	1	22	39	769	752	0	0	769	742	791	791	0.972187	0.938053	0.972187	0.950695
PTPN11	1806	2082	4573	4297	1806	2082			6379	6379	28.3116	32.6383	28.3116	32.6383	0	0	47	47	0	0	47	47	47	47	1	1	1	1	0	0	138	138	0	0	138	138	138	138	1	1	1	1
PTPRD	5809	5801	5197	5205	5809	5801			11006	11006	52.7803	52.7076	52.7803	52.7076	0	0	168	168	0	0	168	168	168	168	1	1	1	1	0	0	0	0	0	0	0	0	0	0	0	0	0	0
PTPRS	5857	5842	1499	1505	5857	5851		9	7356	7356	79.6221	79.4182	79.6221	79.5405	0	0	0	0	0	0	0	0	0	0	0	0	0	0	0	0	1	1	0	0	1	1	1	1	1	1	1	1
PTPRT	4398	4385	10488	10497	4398	4389		4	14886	14886	29.5445	29.4572	29.5445	29.4841	0	0	123	123	0	0	123	123	123	123	1	1	1	1	0	1	2	1	0	0	2	1	2	2	1	0.5	1	0.5
PYGB		39		4075		41		2		4116		0.947522		0.996113		0		0		0		0		0		0		0		0		0		0		0		0		0		0
QKI	1172	1139	15111	15141	1172	1142		3	16283	16283	7.19769	6.99503	7.19769	7.01345	0	0	25	25	0	0	25	25	25	25	1	1	1	1	0	0	0	0	0	0	0	0	0	0	0	0	0	0
RAB35	1446	610	1409	2245	1446	610			2855	2855	50.648	21.366	50.648	21.366	0	0	0	0	0	0	0	0	0	0	0	0	0	0	0	0	0	0	0	0	0	0	0	0	0	0	0	0
RAC1	646	640	1720	1726	646	640			2366	2366	27.3035	27.0499	27.3035	27.0499	0	0	6	6	0	0	6	6	6	6	1	1	1	1	0	0	23	23	0	0	23	23	23	23	1	1	1	1
RAD21	1906	1898	1754	1760	1906	1900		2	3660	3660	52.0765	51.8579	52.0765	51.9126	0	0	151	151	0	0	151	151	151	151	1	1	1	1	1	1	39	39	0	0	39	39	40	40	0.975	0.975	0.975	0.975
RAD50	3949	3935	4323	4329	3949	3943		8	8272	8272	47.7394	47.5701	47.7394	47.6668	0	0	13	13	0	0	13	13	13	13	1	1	1	1	5	10	413	408	0	0	413	403	418	418	0.988038	0.964115	0.988038	0.976077
RAD51	1148	1080	1409	1451	1148	1106		26	2557	2557	44.8964	42.237	44.8964	43.2538	0	0	1	1	0	0	1	1	1	1	1	1	1	1	0	0	9	9	0	0	9	9	9	9	1	1	1	1
RAD51B	1245	2174	8263	7321	1245	2187		13	9508	9508	13.0942	22.865	13.0942	23.0017	0	0	10	10	0	0	10	9	10	10	1	0.9	1	1	0	0	1	1	0	0	1	1	1	1	1	1	1	1
RAD51C	1150	1326	1632	1456	1150	1326			2782	2782	41.3372	47.6636	41.3372	47.6636	0	0	7	7	0	0	7	7	7	7	1	1	1	1	6	14	213	205	0	0	213	205	219	219	0.972603	0.936073	0.972603	0.936073
RAD51D	1176	1170	8969	8975	1176	1170			10145	10145	11.5919	11.5328	11.5919	11.5328	0	0	5	5	0	0	5	5	5	5	1	1	1	1	9	9	171	171	0	0	171	171	180	180	0.95	0.95	0.95	0.95
RAD51L3-RFFL	423	423	3481	3481	423	423			3904	3904	10.835	10.835	10.835	10.835	0	0	5	5	0	0	5	5	5	5	1	1	1	1	9	9	171	171	0	0	171	171	180	180	0.95	0.95	0.95	0.95
RAD52	1480	1267	2248	2461	1480	1267			3728	3728	39.6996	33.9861	39.6996	33.9861	0	0	0	0	0	0	0	0	0	0	0	0	0	0	0	0	0	0	0	0	0	0	0	0	0	0	0	0
RAD54L	2254	2248	883	889	2254	2248			3137	3137	71.8521	71.6608	71.8521	71.6608	0	0	2	2	0	0	2	2	2	2	1	1	1	1	0	0	4	4	0	0	4	4	4	4	1	1	1	1
RAF1	1962	1953	1694	1703	1962	1953			3656	3656	53.6652	53.419	53.6652	53.419	0	0	10	10	0	0	10	10	10	10	1	1	1	1	0	0	34	34	0	0	34	34	34	34	1	1	1	1
RANBP2	9685	9656	2023	2029	9685	9679		23	11708	11708	82.7212	82.4735	82.7212	82.67	0	0	86	86	0	0	86	86	86	86	1	1	1	1	57	57	2	2	0	0	2	2	59	59	0.0338983	0.0338983	0.0338983	0.0338983
RARA	1567	1555	2614	2623	1567	1558		3	4181	4181	37.4791	37.1921	37.4791	37.2638	0	0	0	0	0	0	0	0	0	0	0	0	0	0	0	0	0	0	0	0	0	0	0	0	0	0	0	0
RARA-AS1	236	223	1554	1567	236	223			1790	1790	13.1844	12.4581	13.1844	12.4581	0	0	0	0	0	0	0	0	0	0	0	0	0	0	0	0	0	0	0	0	0	0	0	0	0	0	0	0
RASA1	3172	3159	1639	1651	3172	3160		1	4811	4811	65.9322	65.662	65.9322	65.6828	0	0	1	1	0	0	1	1	1	1	1	1	1	1	4	10	155	149	0	0	155	147	159	159	0.974843	0.924528	0.974843	0.937107
RB1	2797	2784	1971	1977	2797	2791		7	4768	4768	58.6619	58.3893	58.6619	58.5361	0	0	719	719	0	0	719	713	719	719	1	0.991655	1	1	29	49	515	495	0	0	515	490	544	544	0.946691	0.900735	0.946691	0.909926
RBM10	2998	2974	430	437	2998	2991		17	3428	3428	87.4562	86.7561	87.4562	87.252	0	0	226	226	0	0	226	226	226	226	1	1	1	1	0	1	32	31	0	0	32	30	32	32	1	0.9375	1	0.96875
RECQL4	3637	3626	182	188	3637	3631		5	3819	3819	95.2344	94.9463	95.2344	95.0772	0	0	52	52	0	0	52	50	52	52	1	0.961538	1	1	3	6	295	292	0	0	295	292	298	298	0.989933	0.979866	0.989933	0.979866
REEP5	225		2783		225				3008		7.48005		7.48005		0		0		0		0		0		0		0		0		0		0		0		0		0		0
REL	1870	1858	9334	9340	1870	1864		6	11204	11204	16.6905	16.5834	16.6905	16.6369	0	0	0	0	0	0	0	0	0	0	0	0	0	0	0	0	2	2	0	0	2	2	2	2	1	1	1	1
RET	3397	4277	3332	2450	3397	4279		2	6729	6729	50.483	63.5607	50.483	63.5904	0	0	26	26	0	0	26	26	26	26	1	1	1	1	0	0	90	90	0	0	90	90	90	90	1	1	1	1
RHBDD3		75		2023		75				2098		3.57483		3.57483		0		0		0		0		0		0		0		0		0		0		0		0		0		0
RHEB	565	559	1481	1487	565	559			2046	2046	27.6149	27.3216	27.6149	27.3216	0	0	2	2	0	0	2	2	2	2	1	1	1	1	0	0	4	4	0	0	4	4	4	4	1	1	1	1
RHOA	589	586	1450	1453	589	586			2039	2039	28.8867	28.7396	28.8867	28.7396	0	0	35	35	0	0	35	35	35	35	1	1	1	1	0	0	11	11	0	0	11	11	11	11	1	1	1	1
RICTOR	5209	5203	4396	4402	5209	5203			9605	9605	54.2322	54.1697	54.2322	54.1697	0	0	0	0	0	0	0	0	0	0	0	0	0	0	0	0	2	2	0	0	2	2	2	2	1	1	1	1
RIT1	721	715	2710	2716	721	715			3431	3431	21.0143	20.8394	21.0143	20.8394	0	0	0	0	0	0	0	0	0	0	0	0	0	0	0	0	19	19	0	0	19	19	19	19	1	1	1	1
RNF43	2362	2356	3418	3424	2362	2356			5780	5780	40.8651	40.7612	40.8651	40.7612	0	0	282	282	0	0	282	282	282	282	1	1	1	1	0	0	4	4	0	0	4	4	4	4	1	1	1	1
RNU7-18P		26		33		26				59		44.0678		44.0678		0		0		0		0		0		0		0		0		0		0		0		0		0		0
ROS1	7057	7050	1442	1449	7057	7050			8499	8499	83.0333	82.9509	83.0333	82.9509	0	0	9	9	0	0	9	9	9	9	1	1	1	1	0	0	3	3	0	0	3	3	3	3	1	1	1	1
RPL11P3		140		461		140				601		23.2945		23.2945		0		0		0		0		0		0		0		0		0		0		0		0		0		0
RPS6KA4	2329	2317	799	805	2329	2323		6	3128	3128	74.4565	74.0729	74.4565	74.2647	0	0	0	0	0	0	0	0	0	0	0	0	0	0	0	0	0	0	0	0	0	0	0	0	0	0	0	0
RPS6KB1	1623	2661	4468	3418	1623	2673		12	6091	6091	26.6459	43.6874	26.6459	43.8844	0	0	0	0	0	0	0	0	0	0	0	0	0	0	0	0	0	0	0	0	0	0	0	0	0	0	0	0
RPS6KB2	1459	1453	274	280	1459	1453			1733	1733	84.1893	83.843	84.1893	83.843	0	0	0	0	0	0	0	0	0	0	0	0	0	0	0	0	0	0	0	0	0	0	0	0	0	0	0	0
RPTOR	4018	4012	2820	2826	4018	4012			6838	6838	58.7599	58.6721	58.7599	58.6721	0	0	0	0	0	0	0	0	0	0	0	0	0	0	0	0	0	0	0	0	0	0	0	0	0	0	0	0
RUNX1	1508	1490	6484	6496	1508	1496		6	7992	7992	18.8689	18.6436	18.8689	18.7187	1	2	510	509	0	0	510	502	511	511	0.998043	0.982387	0.998043	0.996086	2	3	123	122	0	0	123	121	125	125	0.984	0.968	0.984	0.976
RUNX1T1	2150	2129	6694	6715	2150	2129			8844	8844	24.3103	24.0728	24.3103	24.0728	0	0	45	45	0	0	45	45	45	45	1	1	1	1	0	0	2	2	0	0	2	2	2	2	1	1	1	1
RYBP	662	659	3787	3790	662	659			4449	4449	14.8797	14.8123	14.8797	14.8123	0	0	0	0	0	0	0	0	0	0	0	0	0	0	0	0	0	0	0	0	0	0	0	0	0	0	0	0
SDCCAG8	36	336	3028	2728	36	336			3064	3064	1.17493	10.9661	1.17493	10.9661	0	0	0	0	0	0	0	0	0	0	0	0	0	0	51	51	0	0	0	0	0	0	51	51	0	0	0	0
SDHA	2005	1973	688	694	2005	1999		26	2693	2693	74.4523	73.264	74.4523	74.2295	0	0	34	34	0	0	34	33	34	34	1	0.970588	1	1	3	5	187	185	0	0	187	183	190	190	0.984211	0.963158	0.984211	0.973684
SDHAF2	511	505	675	681	511	505			1186	1186	43.086	42.5801	43.086	42.5801	0	0	6	6	0	0	6	6	6	6	1	1	1	1	0	0	23	23	0	0	23	23	23	23	1	1	1	1
SDHB	853	843	162	168	853	847		4	1015	1015	84.0394	83.0542	84.0394	83.4483	0	0	24	24	0	0	24	24	24	24	1	1	1	1	6	9	207	204	0	0	207	201	213	213	0.971831	0.943662	0.971831	0.957746
SDHC	627	621	12842	12848	627	621			13469	13469	4.65513	4.61059	4.65513	4.61059	0	0	10	10	0	0	10	10	10	10	1	1	1	1	3	4	64	63	0	0	64	63	67	67	0.955224	0.940299	0.955224	0.940299
SDHD	613	574	910	919	613	604		30	1523	1523	40.2495	37.6888	40.2495	39.6586	0	0	6	6	0	0	6	6	6	6	1	1	1	1	2	4	113	111	0	0	113	111	115	115	0.982609	0.965217	0.982609	0.965217
SETBP1	4995	5027	6259	6215	4995	5039		12	11254	11254	44.3842	44.6686	44.3842	44.7752	0	0	10	10	0	0	10	10	10	10	1	1	1	1	1	0	77	78	0	0	77	78	78	78	0.987179	1	0.987179	1
SETD2	7827	7697	882	1010	7827	7699		2	8709	8709	89.8725	88.3798	89.8725	88.4028	1	2	610	609	0	0	610	608	611	611	0.998363	0.99509	0.998363	0.996727	0	0	42	42	0	0	42	42	42	42	1	1	1	1
SF3B1	3960	3993	4200	4165	3960	3995		2	8160	8160	48.5294	48.9338	48.5294	48.9583	0	0	30	30	0	0	30	30	30	30	1	1	1	1	0	0	17	17	0	0	17	17	17	17	1	1	1	1
SFTA3	89		1885		89				1974		4.50861		4.50861		0		0		0		0		0		0		0		2		103		0		103		105		0.980952		0.980952
SH2B3	1869	1852	3728	3737	1869	1860		8	5597	5597	33.3929	33.0892	33.3929	33.2321	0	0	72	72	0	0	72	72	72	72	1	1	1	1	0	0	5	5	0	0	5	5	5	5	1	1	1	1
SH2D1A	397	387	1839	1845	397	391		4	2236	2236	17.7549	17.3077	17.7549	17.4866	0	0	1	1	0	0	1	1	1	1	1	1	1	1	3	6	25	22	0	0	25	22	28	28	0.892857	0.785714	0.892857	0.785714
SHQ1	1744	1738	1102	1108	1744	1738			2846	2846	61.279	61.0682	61.279	61.0682	0	0	0	0	0	0	0	0	0	0	0	0	0	0	0	0	3	3	0	0	3	3	3	3	1	1	1	1
SLC7A8	246	319	4586	4491	246	341		22	4832	4832	5.09106	6.60182	5.09106	7.05712	0	0	0	0	0	0	0	0	0	0	0	0	0	0	2	2	0	0	0	0	0	0	2	2	0	0	0	0
SLIT2	4612	4592	3453	3471	4612	4594		2	8065	8065	57.1854	56.9374	57.1854	56.9622	0	0	0	0	0	0	0	0	0	0	0	0	0	0	0	0	2	2	0	0	2	2	2	2	1	1	1	1
SLX4	5515	5506	1800	1806	5515	5509		3	7315	7315	75.393	75.27	75.393	75.311	0	0	0	0	0	0	0	0	0	0	0	0	0	0	1	3	90	88	0	0	90	87	91	91	0.989011	0.956044	0.989011	0.967033
SMAD2	1414	1408	33285	33291	1414	1408			34699	34699	4.07505	4.05775	4.07505	4.05775	0	0	76	76	0	0	76	76	76	76	1	1	1	1	1	1	24	24	0	0	24	24	25	25	0.96	0.96	0.96	0.96
SMAD3	1367	1358	5453	5462	1367	1358			6820	6820	20.044	19.912	20.044	19.912	0	0	56	56	0	0	56	56	56	56	1	1	1	1	2	3	125	124	0	0	125	124	127	127	0.984252	0.976378	0.984252	0.976378
SMAD4	1669	1663	7103	7109	1669	1663			8772	8772	19.0264	18.958	19.0264	18.958	0	0	333	333	0	0	333	333	333	333	1	1	1	1	1	1	222	222	0	0	222	222	223	223	0.995516	0.995516	0.995516	0.995516
SMARCA4	5059	5114	1012	952	5059	5119		5	6071	6071	83.3306	84.2365	83.3306	84.3189	0	0	291	291	0	0	291	291	291	291	1	1	1	1	3	4	212	211	0	0	212	210	215	215	0.986047	0.976744	0.986047	0.981395
SMARCB1	1222	1164	4023	4081	1222	1164			5245	5245	23.2984	22.1926	23.2984	22.1926	0	0	136	136	0	0	136	136	136	136	1	1	1	1	4	6	65	63	0	0	65	63	69	69	0.942029	0.913043	0.942029	0.913043
SMARCD1	1581	1552	1702	1731	1581	1552			3283	3283	48.1572	47.2738	48.1572	47.2738	0	0	28	28	0	0	28	28	28	28	1	1	1	1	0	0	7	7	0	0	7	7	7	7	1	1	1	1
SMC1A	3760	3742	6170	6188	3760	3742			9930	9930	37.8651	37.6838	37.8651	37.6838	0	0	27	27	0	0	27	27	27	27	1	1	1	1	1	1	157	157	0	0	157	157	158	158	0.993671	0.993671	0.993671	0.993671
SMC3	3664	3692	1858	1828	3664	3694		2	5522	5522	66.3528	66.8598	66.3528	66.8961	0	0	0	0	0	0	0	0	0	0	0	0	0	0	1	0	49	50	0	0	49	50	50	50	0.98	1	0.98	1
SMO	2374	2285	1603	1689	2374	2288		3	3977	3977	59.6932	57.4554	59.6932	57.5308	0	0	7	7	0	0	7	7	7	7	1	1	1	1	0	0	9	9	0	0	9	9	9	9	1	1	1	1
SNAPC5	145	136	2273	2282	145	136			2418	2418	5.99669	5.62448	5.99669	5.62448	0	0	0	0	0	0	0	0	0	0	0	0	0	0	0	0	1	1	0	0	1	1	1	1	1	1	1	1
SNCAIP	3061	2914	2404	2551	3061	2914			5465	5465	56.011	53.3211	56.011	53.3211	0	0	0	0	0	0	0	0	0	0	0	0	0	0	0	0	0	0	0	0	0	0	0	0	0	0	0	0
SOCS1	646	640	592	598	646	640			1238	1238	52.1809	51.6963	52.1809	51.6963	0	0	167	167	0	0	167	167	167	167	1	1	1	1	0	0	8	8	0	0	8	8	8	8	1	1	1	1
SOX10	1411	1394	1474	1480	1411	1405		11	2885	2885	48.9081	48.3189	48.9081	48.7002	0	0	0	0	0	0	0	0	0	0	0	0	0	0	5	5	116	116	0	0	116	114	121	121	0.958678	0.942149	0.958678	0.958678
SOX17	1255	1247	1091	1097	1255	1249		2	2346	2346	53.4953	53.1543	53.4953	53.2396	0	0	2	2	0	0	2	2	2	2	1	1	1	1	0	0	4	4	0	0	4	4	4	4	1	1	1	1
SOX2	964	958	1548	1554	964	958			2512	2512	38.3758	38.1369	38.3758	38.1369	0	0	0	0	0	0	0	0	0	0	0	0	0	0	1	1	74	74	0	0	74	74	75	75	0.986667	0.986667	0.986667	0.986667
SOX9	1540	1635	2391	2273	1540	1658		23	3931	3931	39.1758	41.5925	39.1758	42.1776	0	0	0	0	0	0	0	0	0	0	0	0	0	0	0	0	98	98	0	0	98	97	98	98	1	0.989796	1	1
SPEN	11005	10996	1380	1386	11005	10999		3	12385	12385	88.8575	88.7848	88.8575	88.809	0	0	287	287	0	0	287	287	287	287	1	1	1	1	0	0	56	56	0	0	56	55	56	56	1	0.982143	1	1
SPEN-AS1	40	40	2692	2692	40	40			2732	2732	1.46413	1.46413	1.46413	1.46413	0	0	0	0	0	0	0	0	0	0	0	0	0	0	0	0	0	0	0	0	0	0	0	0	0	0	0	0
SPOP	1135	1129	2429	2435	1135	1129			3564	3564	31.8462	31.6779	31.8462	31.6779	0	0	43	43	0	0	43	43	43	43	1	1	1	1	0	0	25	25	0	0	25	25	25	25	1	1	1	1
SPTA1	7270	7264	748	754	7270	7264			8018	8018	90.671	90.5962	90.671	90.5962	0	0	2	2	0	0	2	2	2	2	1	1	1	1	3	6	105	102	0	0	105	102	108	108	0.972222	0.944444	0.972222	0.944444
SRC	1620	1615	3213	3218	1620	1615			4833	4833	33.5196	33.4161	33.5196	33.4161	0	0	1	1	0	0	1	1	1	1	1	1	1	1	0	0	1	1	0	0	1	1	1	1	1	1	1	1
SRSF2	676	670	2287	2293	676	670			2963	2963	22.8147	22.6122	22.8147	22.6122	0	0	6	6	0	0	6	6	6	6	1	1	1	1	0	0	2	2	0	0	2	2	2	2	1	1	1	1
STAG1	3787	3815	2275	2245	3787	3817		2	6062	6062	62.4711	62.933	62.4711	62.966	0	0	48	48	0	0	48	48	48	48	1	1	1	1	0	0	36	36	0	0	36	36	36	36	1	1	1	1
STAG2	3817	3807	2918	2924	3817	3811		4	6735	6735	56.6741	56.5256	56.6741	56.585	0	0	391	391	0	0	391	388	391	391	1	0.992327	1	1	3	3	21	21	0	0	21	21	24	24	0.875	0.875	0.875	0.875
STAT3	2496	2319	2440	2617	2496	2319			4936	4936	50.5673	46.9814	50.5673	46.9814	0	0	14	14	0	0	14	14	14	14	1	1	1	1	0	0	77	77	0	0	77	77	77	77	1	1	1	1
STAT4	2253	2250	570	573	2253	2250			2823	2823	79.8087	79.7024	79.8087	79.7024	0	0	0	0	0	0	0	0	0	0	0	0	0	0	0	0	3	3	0	0	3	3	3	3	1	1	1	1
STAT4-AS1	119	113	267	273	119	113			386	386	30.829	29.2746	30.829	29.2746	0	0	0	0	0	0	0	0	0	0	0	0	0	0	0	0	0	0	0	0	0	0	0	0	0	0	0	0
STAT5A	2456	2387	1845	1912	2456	2389		2	4301	4301	57.103	55.4987	57.103	55.5452	0	0	0	0	0	0	0	0	0	0	0	0	0	0	0	0	0	0	0	0	0	0	0	0	0	0	0	0
STAT5B	2374	2361	2705	2711	2374	2368		7	5079	5079	46.7415	46.4855	46.7415	46.6234	0	0	31	31	0	0	31	30	31	31	1	0.967742	1	1	0	0	19	19	0	0	19	17	19	19	1	0.894737	1	1
STAT6		71		4124		71				4195		1.69249		1.69249		11		0		0		0		11		0		0		6		0		0		0		6		0		0
STK11	1323	1306	1970	1987	1323	1306			3293	3293	40.1761	39.6599	40.1761	39.6599	0	0	244	244	0	0	244	244	244	244	1	1	1	1	14	18	271	267	0	0	271	267	285	285	0.950877	0.936842	0.950877	0.936842
STK40	1352	1327	2545	2570	1352	1327			3897	3897	34.6934	34.0518	34.6934	34.0518	0	0	0	0	0	0	0	0	0	0	0	0	0	0	0	0	0	0	0	0	0	0	0	0	0	0	0	0
STT3A	155	260	4434	4309	155	280		20	4589	4589	3.37764	5.66572	3.37764	6.10155	0	0	0	0	0	0	0	0	0	0	0	0	0	0	6	6	0	0	0	0	0	0	6	6	0	0	0	0
SUFU	1476	1458	3943	3952	1476	1467		9	5419	5419	27.2375	26.9053	27.2375	27.0714	0	0	31	31	0	0	31	30	31	31	1	0.967742	1	1	2	4	76	74	0	0	76	69	78	78	0.974359	0.884615	0.974359	0.948718
SUZ12	2230	2211	2265	2271	2230	2224		13	4495	4495	49.6107	49.188	49.6107	49.4772	0	0	67	67	0	0	67	67	67	67	1	1	1	1	0	0	21	21	0	0	21	21	21	21	1	1	1	1
SYK	1918	1912	3546	3552	1918	1912			5464	5464	35.1025	34.9927	35.1025	34.9927	0	0	0	0	0	0	0	0	0	0	0	0	0	0	0	0	3	3	0	0	3	3	3	3	1	1	1	1
SYNE1		64		28157		64				28221		0.226781		0.226781		0		0		0		0		0		0		0		278		1		0		1		279		0.00358423		0.00358423
TAF1	5758	5628	3541	3655	5758	5644		16	9299	9299	61.9206	60.5226	61.9206	60.6947	0	0	0	0	0	0	0	0	0	0	0	0	0	0	1	1	37	37	0	0	37	35	38	38	0.973684	0.921053	0.973684	0.973684
TBX3	2242	2234	2551	2557	2242	2236		2	4793	4793	46.7765	46.6096	46.7765	46.6514	0	1	215	214	0	0	215	214	215	215	1	0.995349	1	0.995349	0	0	19	19	0	0	19	19	19	19	1	1	1	1
TCF3	2202	2195	2760	2763	2202	2199		4	4962	4962	44.3773	44.2362	44.3773	44.3168	0	0	41	41	0	0	41	41	41	41	1	1	1	1	0	0	15	15	0	0	15	15	15	15	1	1	1	1
TCF7L2	2247	2220	3049	3068	2247	2228		8	5296	5296	42.4282	41.9184	42.4282	42.0695	0	0	4	4	0	0	4	4	4	4	1	1	1	1	0	0	7	7	0	0	7	7	7	7	1	1	1	1
TENT5C	1186	1304	4468	4350	1186	1304			5654	5654	20.9763	23.0633	20.9763	23.0633	0	0	30	30	0	0	30	30	30	30	1	1	1	1	0	0	0	0	0	0	0	0	0	0	0	0	0	0
TERC	451	451	0	0	451	451			451	451	100	100	100	100	0	0	0	0	0	0	0	0	0	0	0	0	0	0	6	6	42	42	0	0	42	42	48	48	0.875	0.875	0.875	0.875
TERT	3483	76	556	3961	3483	78		2	4039	4039	86.2342	1.88165	86.2342	1.93117	0	42	42	0	0	0	42	0	42	42	1	0	1	0	2	94	94	2	0	0	94	2	96	96	0.979167	0.0208333	0.979167	0.0208333
TET1	6421	6413	3191	3197	6421	6415		2	9612	9612	66.8019	66.7187	66.8019	66.7395	0	0	129	129	0	0	129	127	129	129	1	0.984496	1	1	0	0	0	0	0	0	0	0	0	0	0	0	0	0
TET2	6123	10052	9007	5044	6123	10086		34	15130	15130	40.4693	66.4375	40.4693	66.6623	0	0	1532	1532	0	0	1532	1532	1532	1532	1	1	1	1	1	1	11	11	0	0	11	11	12	12	0.916667	0.916667	0.916667	0.916667
TFE3	1738	3285	1553	3	1738	3288		3	3291	3291	52.8107	99.8177	52.8107	99.9088	0	0	0	0	0	0	0	0	0	0	0	0	0	0	0	0	16	16	0	0	16	16	16	16	1	1	1	1
TFRC	2293	2575	2931	2649	2293	2575			5224	5224	43.8936	49.2917	43.8936	49.2917	0	0	0	0	0	0	0	0	0	0	0	0	0	0	0	0	1	1	0	0	1	1	1	1	1	1	1	1
TGFBR1	1534	1520	4970	4976	1534	1528		8	6504	6504	23.5855	23.3702	23.5855	23.4932	0	0	2	2	0	0	2	2	2	2	1	1	1	1	0	0	65	65	0	0	65	65	65	65	1	1	1	1
TGFBR2	1789	1780	2915	2921	1789	1783		3	4704	4704	38.0315	37.8401	38.0315	37.9039	0	0	101	101	0	0	101	100	101	101	1	0.990099	1	1	0	0	86	86	0	0	86	86	86	86	1	1	1	1
TH2LCRR	238	232	691	697	238	232			929	929	25.6189	24.9731	25.6189	24.9731	0	0	0	0	0	0	0	0	0	0	0	0	0	0	2	3	45	44	0	0	45	44	47	47	0.957447	0.93617	0.957447	0.93617
TIMM8B		120		1004		120				1124		10.6762		10.6762		0		0		0		0		0		0		0		0		0		0		0		0		0		0
TMEM127	727	714	5544	5550	727	721		7	6271	6271	11.593	11.3857	11.593	11.4974	0	0	10	10	0	0	10	10	10	10	1	1	1	1	2	2	65	65	0	0	65	64	67	67	0.970149	0.955224	0.970149	0.970149
TMPRSS2	1600	3319	1966	244	1600	3322		3	3566	3566	44.8682	93.0735	44.8682	93.1576	0	0	0	0	0	0	0	0	0	0	0	0	0	0	0	0	0	0	0	0	0	0	0	0	0	0	0	0
TNFAIP3	2383	2377	2282	2288	2383	2377			4665	4665	51.0825	50.9539	51.0825	50.9539	0	0	291	291	0	0	291	291	291	291	1	1	1	1	0	0	44	44	0	0	44	44	44	44	1	1	1	1
TNFRSF14	862	856	840	846	862	856			1702	1702	50.6463	50.2938	50.6463	50.2938	0	0	106	106	0	0	106	106	106	106	1	1	1	1	0	0	0	0	0	0	0	0	0	0	0	0	0	0
TNFRSF14-AS1	37	34	4582	4585	37	34			4619	4619	0.801039	0.73609	0.801039	0.73609	0	0	0	0	0	0	0	0	0	0	0	0	0	0	0	0	0	0	0	0	0	0	0	0	0	0	0	0
TOE1	46	40	1841	1847	46	40			1887	1887	2.43773	2.11977	2.43773	2.11977	0	0	0	0	0	0	0	0	0	0	0	0	0	0	21	21	8	8	0	0	8	8	29	29	0.275862	0.275862	0.275862	0.275862
TOP1	2308	2302	1426	1432	2308	2302			3734	3734	61.8104	61.6497	61.8104	61.6497	0	0	0	0	0	0	0	0	0	0	0	0	0	0	0	0	1	1	0	0	1	1	1	1	1	1	1	1
TOP2A	4606	4598	1089	1095	4606	4600		2	5695	5695	80.878	80.7375	80.878	80.7726	0	0	2	2	0	0	2	2	2	2	1	1	1	1	0	0	0	0	0	0	0	0	0	0	0	0	0	0
TP53	1423	1899	1347	838	1423	1932		33	2770	2770	51.3718	68.556	51.3718	69.7473	3	5	2159	2157	0	0	2159	2157	2162	2162	0.998612	0.997687	0.998612	0.997687	19	22	693	690	0	0	693	690	712	712	0.973315	0.969101	0.973315	0.969101
TP63	2220	2208	4841	4853	2220	2208			7061	7061	31.4403	31.2704	31.4403	31.2704	0	0	48	48	0	0	48	48	48	48	1	1	1	1	1	1	81	81	0	0	81	81	82	82	0.987805	0.987805	0.987805	0.987805
TRAF2	1539	1510	727	756	1539	1510			2266	2266	67.917	66.6372	67.917	66.6372	0	0	0	0	0	0	0	0	0	0	0	0	0	0	0	0	0	0	0	0	0	0	0	0	0	0	0	0
TRAF7	2023	2012	1660	1666	2023	2017		5	3683	3683	54.928	54.6294	54.928	54.7651	0	0	24	24	0	0	24	24	24	24	1	1	1	1	0	0	13	13	0	0	13	13	13	13	1	1	1	1
TRDMT1		93		14434		93				14527		0.640187		0.640187		0		0		0		0		0		0		0		0		0		0		0		0		0		0
TSC1	3505	3493	5093	5100	3505	3498		5	8598	8598	40.7653	40.6257	40.7653	40.6839	0	0	189	189	0	0	189	189	189	189	1	1	1	1	11	11	503	503	0	0	503	503	514	514	0.978599	0.978599	0.978599	0.978599
TSC2	5539	5426	948	1059	5539	5428		2	6487	6487	85.3862	83.6442	85.3862	83.675	0	0	249	249	0	0	249	249	249	249	1	1	1	1	31	50	972	953	0	0	972	952	1003	1003	0.969093	0.949153	0.969093	0.95015
TSHR	2443	2434	2257	2266	2443	2434			4700	4700	51.9787	51.7872	51.9787	51.7872	0	0	19	19	0	0	19	19	19	19	1	1	1	1	0	2	45	43	0	0	45	43	45	45	1	0.955556	1	0.955556
TSPAN31	310	960	3382	2696	310	996		36	3692	3692	8.39653	26.0022	8.39653	26.9772	0	0	0	0	0	0	0	0	0	0	0	0	0	0	0	0	0	0	0	0	0	0	0	0	0	0	0	0
TTC36-AS1	201	189	846	858	201	189			1047	1047	19.1977	18.0516	19.1977	18.0516	0	0	0	0	0	0	0	0	0	0	0	0	0	0	1	1	12	12	0	0	12	12	13	13	0.923077	0.923077	0.923077	0.923077
TTC6		143		6604		146		3		6750		2.11852		2.16296		0		0		0		0		0		0		0		0		0		0		0		0		0		0
TXLNGY				4876		113		113		4989				2.26498		0		0		0		0		0		0		0		0		0		0		0		0		0		0
U2AF1	800	792	220	226	800	794		2	1020	1020	78.4314	77.6471	78.4314	77.8431	0	0	6	6	0	0	6	6	6	6	1	1	1	1	0	0	4	4	0	0	4	4	4	4	1	1	1	1
UBAC2		75		2812		75				2887		2.59785		2.59785		0		0		0		0		0		0		0		0		0		0		0		0		0		0
VEGFA	1281	1263	2515	2527	1281	1269		6	3796	3796	33.746	33.2719	33.746	33.4299	0	0	0	0	0	0	0	0	0	0	0	0	0	0	0	0	1	1	0	0	1	0	1	1	1	0	1	1
VHL	652	646	4021	4027	652	646			4673	4673	13.9525	13.8241	13.9525	13.8241	0	0	996	996	0	0	996	996	996	996	1	1	1	1	40	44	280	276	0	0	280	276	320	320	0.875	0.8625	0.875	0.8625
VRK2	46	40	2925	2931	46	40			2971	2971	1.5483	1.34635	1.5483	1.34635	0	0	0	0	0	0	0	0	0	0	0	0	0	0	0	0	0	0	0	0	0	0	0	0	0	0	0	0
VTCN1	864	855	2050	2059	864	855			2914	2914	29.65	29.3411	29.65	29.3411	0	0	0	0	0	0	0	0	0	0	0	0	0	0	0	0	0	0	0	0	0	0	0	0	0	0	0	0
WRAP53		18		2274		18				2292		0.78534		0.78534		0		0		0		0		0		0		0		3		0		0		0		3		0		0
WT1	1584	1558	2143	2155	1584	1572		14	3727	3727	42.5007	41.8031	42.5007	42.1787	1	1	504	504	0	0	504	500	505	505	0.99802	0.990099	0.99802	0.99802	3	6	92	89	0	0	92	89	95	95	0.968421	0.936842	0.968421	0.936842
XIAP	1504	1496	7273	7279	1504	1498		2	8777	8777	17.1357	17.0445	17.1357	17.0673	0	0	0	0	0	0	0	0	0	0	0	0	0	0	2	2	37	37	0	0	37	37	39	39	0.948718	0.948718	0.948718	0.948718
XPO1	3226	3218	1762	1768	3226	3220		2	4988	4988	64.6752	64.5148	64.6752	64.5549	0	0	9	9	0	0	9	9	9	9	1	1	1	1	0	0	3	3	0	0	3	3	3	3	1	1	1	1
XRCC2	853	845	3918	3924	853	847		2	4771	4771	17.8789	17.7112	17.8789	17.7531	0	0	2	2	0	0	2	2	2	2	1	1	1	1	0	0	14	14	0	0	14	12	14	14	1	0.857143	1	1
YAP1	1537	1529	4174	4180	1537	1531		2	5711	5711	26.913	26.7729	26.913	26.8079	0	0	0	0	0	0	0	0	0	0	0	0	0	0	0	0	5	5	0	0	5	5	5	5	1	1	1	1
YES1	1642	1636	2963	2969	1642	1636			4605	4605	35.6569	35.5266	35.6569	35.5266	0	0	0	0	0	0	0	0	0	0	0	0	0	0	0	0	0	0	0	0	0	0	0	0	0	0	0	0
ZBTB2	1555	1549	1548	1554	1555	1549			3103	3103	50.1128	49.9194	50.1128	49.9194	0	0	0	0	0	0	0	0	0	0	0	0	0	0	0	0	0	0	0	0	0	0	0	0	0	0	0	0
ZBTB7A	1775	1769	4762	4749	1775	1788		19	6537	6537	27.1531	27.0613	27.1531	27.352	0	0	0	0	0	0	0	0	0	0	0	0	0	0	0	0	8	8	0	0	8	8	8	8	1	1	1	1
ZFHX3	11122	11041	7642	7648	11122	11116		75	18764	18764	59.2731	58.8414	59.2731	59.2411	0	0	296	296	0	0	296	295	296	296	1	0.996622	1	1	0	0	7	7	0	0	7	7	7	7	1	1	1	1
ZFHX3-AS1	425	425	1426	1426	425	425			1851	1851	22.9606	22.9606	22.9606	22.9606	0	0	0	0	0	0	0	0	0	0	0	0	0	0	0	0	5	5	0	0	5	5	5	5	1	1	1	1
ZNF2	115	300	3507	3279	115	343		43	3622	3622	3.17504	8.28272	3.17504	9.46991	0	0	0	0	0	0	0	0	0	0	0	0	0	0	0	0	0	0	0	0	0	0	0	0	0	0	0	0
ZNF217	3311	3151	2479	2639	3311	3151			5790	5790	57.1848	54.4214	57.1848	54.4214	0	0	0	0	0	0	0	0	0	0	0	0	0	0	0	0	0	0	0	0	0	0	0	0	0	0	0	0
ZNF276	899	627	4304	4576	899	627			5203	5203	17.2785	12.0507	17.2785	12.0507	0	0	0	0	0	0	0	0	0	0	0	0	0	0	3	6	90	87	0	0	90	87	93	93	0.967742	0.935484	0.967742	0.935484
ZNF703	1783	1767	1533	1539	1783	1777		10	3316	3316	53.7696	53.2871	53.7696	53.5887	0	0	0	0	0	0	0	0	0	0	0	0	0	0	0	0	0	0	0	0	0	0	0	0	0	0	0	0
ZRSR2	1459	1449	20	26	1459	1453		4	1479	1479	98.6477	97.9716	98.6477	98.2421	0	0	92	92	0	0	92	91	92	92	1	0.98913	1	1	0	0	1	1	0	0	1	1	1	1	1	1	1	1
